# Supplementary material for: A Viral-Human Interactome Based on Structural Motif-Domain Interactions Captures the Human Infectome
Source: PLoS One. 2013 Aug 8;8(8):e71526. doi: 10.1371/journal.pone.0071526 (PMC3738538; doi:10.1371/journal.pone.0071526)
Supplement: File S1 — Tab delimitated file of the viral-human interactome predicted in this paper. (TXT) [file pone.0071526.s001.txt]

Viral_protein	Virus_Name	Human_protein	Viral_Motifs	Human_Domains
ACY77944	AH1N1	A1L453	PSIQ	Trypsin
ACY77944	AH1N1	A2A3L6	EEID	TPR_1
ACY77944	AH1N1	A4D1T9	PSIQ	Trypsin
ACY77944	AH1N1	A4D2P6	GDFI;GDKI;REEI;TDTV;YEEL	PDZ;PDZ;PDZ;PDZ;PDZ
ACY77944	AH1N1	A6NIE9	PSIQ	Trypsin
ACY77944	AH1N1	A6NKC9	YQNA;YQNA	SH2;SH2
ACY77944	AH1N1	A6NKT7	EEID	TPR_1
ACY77944	AH1N1	A6NLP5	EEID	TPR_1
ACY77944	AH1N1	A8MTI9	PSIQ	Trypsin
ACY77944	AH1N1	A8MUH7	GDFI;GDKI;REEI;TDTV;YEEL	PDZ;PDZ;PDZ;PDZ;PDZ
ACY77944	AH1N1	A9QM74	KKFK	Arm
ACY77944	AH1N1	O00151	GDFI;GDKI;REEI;TDTV;YEEL	PDZ;PDZ;PDZ;PDZ;PDZ
ACY77944	AH1N1	O00187	PSIQ	Trypsin
ACY77944	AH1N1	O00192	KKFK	Arm
ACY77944	AH1N1	O00213	ISDTPV;TCQTPK	WW;WW
ACY77944	AH1N1	O00233	GDFI;GDKI;REEI;TDTV;YEEL	PDZ;PDZ;PDZ;PDZ;PDZ
ACY77944	AH1N1	O00308	ISDTPV;TCQTPK	WW;WW
ACY77944	AH1N1	O00459	YQNA;YQNA	SH2;SH2
ACY77944	AH1N1	O00505	KKFK	Arm
ACY77944	AH1N1	O00560	GDFI;GDKI;REEI;TDTV;YEEL	PDZ;PDZ;PDZ;PDZ;PDZ
ACY77944	AH1N1	O00629	KKFK	Arm
ACY77944	AH1N1	O00743	GDKITFE	Metallophos
ACY77944	AH1N1	O14492	YQNA;YQNA	SH2;SH2
ACY77944	AH1N1	O14508	YQNA;YQNA	SH2;SH2
ACY77944	AH1N1	O14512	YQNA;YQNA	SH2;SH2
ACY77944	AH1N1	O14543	YQNA;YQNA	SH2;SH2
ACY77944	AH1N1	O14544	YQNA;YQNA	SH2;SH2
ACY77944	AH1N1	O14607	EEID	TPR_1
ACY77944	AH1N1	O14640	GDFI;GDKI;REEI;TDTV;YEEL	PDZ;PDZ;PDZ;PDZ;PDZ
ACY77944	AH1N1	O14641	GDFI;GDKI;REEI;TDTV;YEEL	PDZ;PDZ;PDZ;PDZ;PDZ
ACY77944	AH1N1	O14686	SKK	SET
ACY77944	AH1N1	O14745	GDFI;GDKI;REEI;TDTV;YEEL	PDZ;PDZ;PDZ;PDZ;PDZ
ACY77944	AH1N1	O14776	ISDTPV;TCQTPK	WW;WW
ACY77944	AH1N1	O14796	YQNA;YQNA	SH2;SH2
ACY77944	AH1N1	O14829	GDKITFE	Metallophos
ACY77944	AH1N1	O14830	GDKITFE	Metallophos
ACY77944	AH1N1	O14907	GDFI;GDKI;REEI;TDTV;YEEL	PDZ;PDZ;PDZ;PDZ;PDZ
ACY77944	AH1N1	O14908	GDFI;GDKI;REEI;TDTV;YEEL	PDZ;PDZ;PDZ;PDZ;PDZ
ACY77944	AH1N1	O14910	GDFI;GDKI;REEI;TDTV;YEEL	PDZ;PDZ;PDZ;PDZ;PDZ
ACY77944	AH1N1	O14924	GDFI;GDKI;REEI;TDTV;YEEL	PDZ;PDZ;PDZ;PDZ;PDZ
ACY77944	AH1N1	O14936	GDFI;GDKI;REEI;TDTV;YEEL	PDZ;PDZ;PDZ;PDZ;PDZ
ACY77944	AH1N1	O15018	GDFI;GDKI;REEI;TDTV;YEEL	PDZ;PDZ;PDZ;PDZ;PDZ
ACY77944	AH1N1	O15021	GDFI;GDKI;REEI;TDTV;YEEL	PDZ;PDZ;PDZ;PDZ;PDZ
ACY77944	AH1N1	O15033	SSVSS;STASS	Filamin;Filamin
ACY77944	AH1N1	O15047	SKK	SET
ACY77944	AH1N1	O15085	GDFI;GDKI;REEI;TDTV;YEEL	PDZ;PDZ;PDZ;PDZ;PDZ
ACY77944	AH1N1	O15131	KKFK	Arm
ACY77944	AH1N1	O15294	EEID	TPR_1
ACY77944	AH1N1	O15357	YQNA;YQNA	SH2;SH2
ACY77944	AH1N1	O15393	PSIQ	Trypsin
ACY77944	AH1N1	O15428	ISDTPV;TCQTPK	WW;WW
ACY77944	AH1N1	O15442	GDKITFE	Metallophos
ACY77944	AH1N1	O15524	YQNA;YQNA	SH2;SH2
ACY77944	AH1N1	O15550	EEID	TPR_1
ACY77944	AH1N1	O43166	GDFI;GDKI;REEI;TDTV;YEEL	PDZ;PDZ;PDZ;PDZ;PDZ
ACY77944	AH1N1	O43240	PSIQ	Trypsin
ACY77944	AH1N1	O43463	SKK	SET
ACY77944	AH1N1	O43464	GDFI;GDKI;PSIQ;REEI;TDTV;YEEL	PDZ;PDZ;Trypsin;PDZ;PDZ;PDZ
ACY77944	AH1N1	O43639	YQNA;YQNA	SH2;SH2
ACY77944	AH1N1	O43765	EEID	TPR_1
ACY77944	AH1N1	O60235	PSIQ	Trypsin
ACY77944	AH1N1	O60259	PSIQ	Trypsin
ACY77944	AH1N1	O60307	GDFI;GDKI;REEI;TDTV;YEEL	PDZ;PDZ;PDZ;PDZ;PDZ
ACY77944	AH1N1	O60563	RTLDY	Cyclin_N
ACY77944	AH1N1	O60583	RTLDY	Cyclin_N
ACY77944	AH1N1	O60674	YQNA;YQNA	SH2;SH2
ACY77944	AH1N1	O60684	KKFK	Arm
ACY77944	AH1N1	O60716	KKFK	Arm
ACY77944	AH1N1	O60759	GDFI;GDKI;REEI;TDTV;YEEL	PDZ;PDZ;PDZ;PDZ;PDZ
ACY77944	AH1N1	O60828	ISDTPV;TCQTPK	WW;WW
ACY77944	AH1N1	O60861	ISDTPV;TCQTPK	WW;WW
ACY77944	AH1N1	O60880	YQNA;YQNA	SH2;SH2
ACY77944	AH1N1	O75112	GDFI;GDKI;REEI;TDTV;YEEL	PDZ;PDZ;PDZ;PDZ;PDZ
ACY77944	AH1N1	O75159	YQNA;YQNA	SH2;SH2
ACY77944	AH1N1	O75369	SSVSS;STASS	Filamin;Filamin
ACY77944	AH1N1	O75382	SSVSS;STASS	Filamin;Filamin
ACY77944	AH1N1	O75400	ISDTPV;TCQTPK	WW;WW
ACY77944	AH1N1	O75554	ISDTPV;TCQTPK	WW;WW
ACY77944	AH1N1	O75592	SSVSS;STASS	Filamin;Filamin
ACY77944	AH1N1	O75602	KKFK	Arm
ACY77944	AH1N1	O75626	SKK	SET
ACY77944	AH1N1	O75791	YQNA;YQNA	SH2;SH2
ACY77944	AH1N1	O75815	YQNA;YQNA	SH2;SH2
ACY77944	AH1N1	O75909	RTLDY	Cyclin_N
ACY77944	AH1N1	O75970	GDFI;GDKI;REEI;TDTV;YEEL	PDZ;PDZ;PDZ;PDZ;PDZ
ACY77944	AH1N1	O76094	EEID	TPR_1
ACY77944	AH1N1	O94826	EEID	TPR_1
ACY77944	AH1N1	O95049	GDFI;GDKI;REEI;TDTV;YEEL	PDZ;PDZ;PDZ;PDZ;PDZ
ACY77944	AH1N1	O95067	RTLDY	Cyclin_N
ACY77944	AH1N1	O95084	PSIQ	Trypsin
ACY77944	AH1N1	O95704	ISDTPV;TCQTPK	WW;WW
ACY77944	AH1N1	O95817	ISDTPV;TCQTPK	WW;WW
ACY77944	AH1N1	O95996	KKFK	Arm
ACY77944	AH1N1	O96018	GDFI;GDKI;REEI;TDTV;YEEL	PDZ;PDZ;PDZ;PDZ;PDZ
ACY77944	AH1N1	O96020	RTLDY	Cyclin_N
ACY77944	AH1N1	O96028	SKK	SET
ACY77944	AH1N1	P00519	YQNA;YQNA	SH2;SH2
ACY77944	AH1N1	P00734	PSIQ	Trypsin
ACY77944	AH1N1	P00736	PSIQ	Trypsin
ACY77944	AH1N1	P00738	PSIQ	Trypsin
ACY77944	AH1N1	P00739	PSIQ	Trypsin
ACY77944	AH1N1	P00740	PSIQ	Trypsin
ACY77944	AH1N1	P00742	PSIQ	Trypsin
ACY77944	AH1N1	P00746	PSIQ	Trypsin
ACY77944	AH1N1	P00747	PSIQ	Trypsin
ACY77944	AH1N1	P00748	PSIQ	Trypsin
ACY77944	AH1N1	P00749	PSIQ	Trypsin
ACY77944	AH1N1	P00750	PSIQ	Trypsin
ACY77944	AH1N1	P00751	PSIQ	Trypsin
ACY77944	AH1N1	P03951	PSIQ	Trypsin
ACY77944	AH1N1	P03952	PSIQ	Trypsin
ACY77944	AH1N1	P04070	PSIQ	Trypsin
ACY77944	AH1N1	P05156	PSIQ	Trypsin
ACY77944	AH1N1	P05981	PSIQ	Trypsin
ACY77944	AH1N1	P06239	YQNA;YQNA	SH2;SH2
ACY77944	AH1N1	P06241	YQNA;YQNA	SH2;SH2
ACY77944	AH1N1	P06681	PSIQ	Trypsin
ACY77944	AH1N1	P06870	PSIQ	Trypsin
ACY77944	AH1N1	P07288	PSIQ	Trypsin
ACY77944	AH1N1	P07332	YQNA;YQNA	SH2;SH2
ACY77944	AH1N1	P07477	PSIQ	Trypsin
ACY77944	AH1N1	P07478	PSIQ	Trypsin
ACY77944	AH1N1	P07947	YQNA;YQNA	SH2;SH2
ACY77944	AH1N1	P07948	YQNA;YQNA	SH2;SH2
ACY77944	AH1N1	P08217	PSIQ	Trypsin
ACY77944	AH1N1	P08218	PSIQ	Trypsin
ACY77944	AH1N1	P08246	PSIQ	Trypsin
ACY77944	AH1N1	P08311	PSIQ	Trypsin
ACY77944	AH1N1	P08519	PSIQ	Trypsin
ACY77944	AH1N1	P08631	YQNA;YQNA	SH2;SH2
ACY77944	AH1N1	P08709	PSIQ	Trypsin
ACY77944	AH1N1	P08861	PSIQ	Trypsin
ACY77944	AH1N1	P09093	PSIQ	Trypsin
ACY77944	AH1N1	P09769	YQNA;YQNA	SH2;SH2
ACY77944	AH1N1	P09871	PSIQ	Trypsin
ACY77944	AH1N1	P09914	EEID	TPR_1
ACY77944	AH1N1	P0C7Q3	RTLDY	Cyclin_N
ACY77944	AH1N1	P0C7X3	RTLDY	Cyclin_N
ACY77944	AH1N1	P10144	PSIQ	Trypsin
ACY77944	AH1N1	P10323	PSIQ	Trypsin
ACY77944	AH1N1	P11532	ISDTPV;TCQTPK	WW;WW
ACY77944	AH1N1	P12544	PSIQ	Trypsin
ACY77944	AH1N1	P12931	YQNA;YQNA	SH2;SH2
ACY77944	AH1N1	P13686	GDKITFE	Metallophos
ACY77944	AH1N1	P14210	PSIQ	Trypsin
ACY77944	AH1N1	P14635	RTLDY	Cyclin_N
ACY77944	AH1N1	P14923	KKFK	Arm
ACY77944	AH1N1	P15498	YQNA;YQNA	SH2;SH2
ACY77944	AH1N1	P15882	YQNA;YQNA	SH2;SH2
ACY77944	AH1N1	P16298	GDKITFE	Metallophos
ACY77944	AH1N1	P16333	YQNA;YQNA	SH2;SH2
ACY77944	AH1N1	P16591	YQNA;YQNA	SH2;SH2
ACY77944	AH1N1	P16885	YQNA;YQNA	SH2;SH2
ACY77944	AH1N1	P17405	GDKITFE	Metallophos
ACY77944	AH1N1	P17538	PSIQ	Trypsin
ACY77944	AH1N1	P19174	YQNA;YQNA	SH2;SH2
ACY77944	AH1N1	P19878	EEID	TPR_1
ACY77944	AH1N1	P20151	PSIQ	Trypsin
ACY77944	AH1N1	P20160	PSIQ	Trypsin
ACY77944	AH1N1	P20231	PSIQ	Trypsin
ACY77944	AH1N1	P20248	RTLDY	Cyclin_N
ACY77944	AH1N1	P20718	PSIQ	Trypsin
ACY77944	AH1N1	P20936	YQNA;YQNA	SH2;SH2
ACY77944	AH1N1	P21333	SSVSS;STASS	Filamin;Filamin
ACY77944	AH1N1	P21589	GDKITFE	Metallophos
ACY77944	AH1N1	P22674	RTLDY	Cyclin_N
ACY77944	AH1N1	P22891	PSIQ	Trypsin
ACY77944	AH1N1	P23946	PSIQ	Trypsin
ACY77944	AH1N1	P24158	PSIQ	Trypsin
ACY77944	AH1N1	P24385	RTLDY	Cyclin_N
ACY77944	AH1N1	P24863	RTLDY	Cyclin_N
ACY77944	AH1N1	P24864	RTLDY	Cyclin_N
ACY77944	AH1N1	P25054	KKFK	Arm
ACY77944	AH1N1	P26045	GDFI;GDKI;REEI;TDTV;YEEL	PDZ;PDZ;PDZ;PDZ;PDZ
ACY77944	AH1N1	P26927	PSIQ	Trypsin
ACY77944	AH1N1	P27348	KLESTR;KTSSWP	14-3-3;14-3-3
ACY77944	AH1N1	P27986	YQNA;YQNA	SH2;SH2
ACY77944	AH1N1	P29074	GDFI;GDKI;REEI;TDTV;YEEL	PDZ;PDZ;PDZ;PDZ;PDZ
ACY77944	AH1N1	P29350	YQNA;YQNA	SH2;SH2
ACY77944	AH1N1	P29353	YQNA;YQNA	SH2;SH2
ACY77944	AH1N1	P29475	GDFI;GDKI;REEI;TDTV;YEEL	PDZ;PDZ;PDZ;PDZ;PDZ
ACY77944	AH1N1	P30260	EEID	TPR_1
ACY77944	AH1N1	P30279	RTLDY	Cyclin_N
ACY77944	AH1N1	P30281	RTLDY	Cyclin_N
ACY77944	AH1N1	P31946	KLESTR;KTSSWP	14-3-3;14-3-3
ACY77944	AH1N1	P31947	KLESTR;KTSSWP	14-3-3;14-3-3
ACY77944	AH1N1	P31948	EEID	TPR_1
ACY77944	AH1N1	P35030	PSIQ	Trypsin
ACY77944	AH1N1	P35222	KKFK	Arm
ACY77944	AH1N1	P36873	GDKITFE	Metallophos
ACY77944	AH1N1	P40313	PSIQ	Trypsin
ACY77944	AH1N1	P40763	YQNA;YQNA	SH2;SH2
ACY77944	AH1N1	P41002	RTLDY	Cyclin_N
ACY77944	AH1N1	P41240	YQNA;YQNA	SH2;SH2
ACY77944	AH1N1	P42224	YQNA;YQNA	SH2;SH2
ACY77944	AH1N1	P42226	YQNA;YQNA	SH2;SH2
ACY77944	AH1N1	P42229	YQNA;YQNA	SH2;SH2
ACY77944	AH1N1	P42679	YQNA;YQNA	SH2;SH2
ACY77944	AH1N1	P42680	YQNA;YQNA	SH2;SH2
ACY77944	AH1N1	P42681	YQNA;YQNA	SH2;SH2
ACY77944	AH1N1	P42684	YQNA;YQNA	SH2;SH2
ACY77944	AH1N1	P42685	YQNA;YQNA	SH2;SH2
ACY77944	AH1N1	P43403	YQNA;YQNA	SH2;SH2
ACY77944	AH1N1	P43405	YQNA;YQNA	SH2;SH2
ACY77944	AH1N1	P46108	YQNA;YQNA	SH2;SH2
ACY77944	AH1N1	P46109	YQNA;YQNA	SH2;SH2
ACY77944	AH1N1	P46934	ISDTPV;TCQTPK	WW;WW
ACY77944	AH1N1	P46937	ISDTPV;TCQTPK	WW;WW
ACY77944	AH1N1	P46939	ISDTPV;TCQTPK	WW;WW
ACY77944	AH1N1	P46940	ISDTPV;TCQTPK	WW;WW
ACY77944	AH1N1	P48454	GDKITFE	Metallophos
ACY77944	AH1N1	P48740	PSIQ	Trypsin
ACY77944	AH1N1	P49321	EEID	TPR_1
ACY77944	AH1N1	P49792	EEID	TPR_1
ACY77944	AH1N1	P49796	GDFI;GDKI;REEI;TDTV;YEEL	PDZ;PDZ;PDZ;PDZ;PDZ
ACY77944	AH1N1	P49862	PSIQ	Trypsin
ACY77944	AH1N1	P49863	PSIQ	Trypsin
ACY77944	AH1N1	P49959	GDKITFE	Metallophos
ACY77944	AH1N1	P50479	GDFI;GDKI;REEI;TDTV;YEEL	PDZ;PDZ;PDZ;PDZ;PDZ
ACY77944	AH1N1	P50502	EEID	TPR_1
ACY77944	AH1N1	P50542	EEID	TPR_1
ACY77944	AH1N1	P51124	PSIQ	Trypsin
ACY77944	AH1N1	P51451	YQNA;YQNA	SH2;SH2
ACY77944	AH1N1	P51692	YQNA;YQNA	SH2;SH2
ACY77944	AH1N1	P51813	YQNA;YQNA	SH2;SH2
ACY77944	AH1N1	P51946	RTLDY	Cyclin_N
ACY77944	AH1N1	P51959	RTLDY	Cyclin_N
ACY77944	AH1N1	P52292	KKFK	Arm
ACY77944	AH1N1	P52294	KKFK	Arm
ACY77944	AH1N1	P52306	KKFK	Arm
ACY77944	AH1N1	P52630	YQNA;YQNA	SH2;SH2
ACY77944	AH1N1	P52735	YQNA;YQNA	SH2;SH2
ACY77944	AH1N1	P52757	YQNA;YQNA	SH2;SH2
ACY77944	AH1N1	P53041	EEID;GDKITFE	TPR_1;Metallophos
ACY77944	AH1N1	P53667	GDFI;GDKI;REEI;TDTV;YEEL	PDZ;PDZ;PDZ;PDZ;PDZ
ACY77944	AH1N1	P53671	GDFI;GDKI;REEI;TDTV;YEEL	PDZ;PDZ;PDZ;PDZ;PDZ
ACY77944	AH1N1	P54792	GDFI;GDKI;REEI;TDTV;YEEL	PDZ;PDZ;PDZ;PDZ;PDZ
ACY77944	AH1N1	P55196	GDFI;GDKI;REEI;TDTV;YEEL	PDZ;PDZ;PDZ;PDZ;PDZ
ACY77944	AH1N1	P56730	PSIQ	Trypsin
ACY77944	AH1N1	P57105	GDFI;GDKI;REEI;TDTV;YEEL	PDZ;PDZ;PDZ;PDZ;PDZ
ACY77944	AH1N1	P57727	PSIQ	Trypsin
ACY77944	AH1N1	P60510	GDKITFE	Metallophos
ACY77944	AH1N1	P61981	KLESTR;KTSSWP	14-3-3;14-3-3
ACY77944	AH1N1	P62136	GDKITFE	Metallophos
ACY77944	AH1N1	P62140	GDKITFE	Metallophos
ACY77944	AH1N1	P62258	KLESTR;KTSSWP	14-3-3;14-3-3
ACY77944	AH1N1	P62714	GDKITFE	Metallophos
ACY77944	AH1N1	P62993	YQNA;YQNA	SH2;SH2
ACY77944	AH1N1	P63104	KLESTR;KTSSWP	14-3-3;14-3-3
ACY77944	AH1N1	P67775	GDKITFE	Metallophos
ACY77944	AH1N1	P78314	YQNA;YQNA	SH2;SH2
ACY77944	AH1N1	P78352	GDFI;GDKI;REEI;TDTV;YEEL	PDZ;PDZ;PDZ;PDZ;PDZ
ACY77944	AH1N1	P78396	RTLDY	Cyclin_N
ACY77944	AH1N1	P81274	EEID	TPR_1
ACY77944	AH1N1	P83105	GDFI;GDKI;PSIQ;REEI;TDTV;YEEL	PDZ;PDZ;Trypsin;PDZ;PDZ;PDZ
ACY77944	AH1N1	P83110	GDFI;GDKI;PSIQ;REEI;TDTV;YEEL	PDZ;PDZ;Trypsin;PDZ;PDZ;PDZ
ACY77944	AH1N1	P98073	PSIQ	Trypsin
ACY77944	AH1N1	P98077	YQNA;YQNA	SH2;SH2
ACY77944	AH1N1	Q00013	GDFI;GDKI;REEI;TDTV;YEEL	PDZ;PDZ;PDZ;PDZ;PDZ
ACY77944	AH1N1	Q02410	GDFI;GDKI;REEI;TDTV;YEEL	PDZ;PDZ;PDZ;PDZ;PDZ
ACY77944	AH1N1	Q02790	EEID	TPR_1
ACY77944	AH1N1	Q03164	SKK	SET
ACY77944	AH1N1	Q04756	PSIQ	Trypsin
ACY77944	AH1N1	Q04917	KLESTR;KTSSWP	14-3-3;14-3-3
ACY77944	AH1N1	Q06124	YQNA;YQNA	SH2;SH2
ACY77944	AH1N1	Q06187	YQNA;YQNA	SH2;SH2
ACY77944	AH1N1	Q07157	GDFI;GDKI;REEI;TDTV;YEEL	PDZ;PDZ;PDZ;PDZ;PDZ
ACY77944	AH1N1	Q07617	EEID	TPR_1
ACY77944	AH1N1	Q07866	EEID	TPR_1
ACY77944	AH1N1	Q08209	GDKITFE	Metallophos
ACY77944	AH1N1	Q08752	EEID	TPR_1
ACY77944	AH1N1	Q08881	YQNA;YQNA	SH2;SH2
ACY77944	AH1N1	Q09666	GDFI;GDKI;REEI;TDTV;YEEL	PDZ;PDZ;PDZ;PDZ;PDZ
ACY77944	AH1N1	Q12923	GDFI;GDKI;REEI;TDTV;YEEL	PDZ;PDZ;PDZ;PDZ;PDZ
ACY77944	AH1N1	Q12959	GDFI;GDKI;REEI;TDTV;YEEL	PDZ;PDZ;PDZ;PDZ;PDZ
ACY77944	AH1N1	Q13009	GDFI;GDKI;REEI;TDTV;YEEL	PDZ;PDZ;PDZ;PDZ;PDZ
ACY77944	AH1N1	Q13029	SKK	SET
ACY77944	AH1N1	Q13042	EEID	TPR_1
ACY77944	AH1N1	Q13094	YQNA;YQNA	SH2;SH2
ACY77944	AH1N1	Q13099	EEID	TPR_1
ACY77944	AH1N1	Q13217	EEID	TPR_1
ACY77944	AH1N1	Q13239	YQNA;YQNA	SH2;SH2
ACY77944	AH1N1	Q13322	YQNA;YQNA	SH2;SH2
ACY77944	AH1N1	Q13325	EEID	TPR_1
ACY77944	AH1N1	Q13368	GDFI;GDKI;REEI;TDTV;YEEL	PDZ;PDZ;PDZ;PDZ;PDZ
ACY77944	AH1N1	Q13424	GDFI;GDKI;REEI;TDTV;YEEL	PDZ;PDZ;PDZ;PDZ;PDZ
ACY77944	AH1N1	Q13425	GDFI;GDKI;REEI;TDTV;YEEL	PDZ;PDZ;PDZ;PDZ;PDZ
ACY77944	AH1N1	Q13451	EEID	TPR_1
ACY77944	AH1N1	Q13474	ISDTPV;TCQTPK	WW;WW
ACY77944	AH1N1	Q13526	ISDTPV;TCQTPK	WW;WW
ACY77944	AH1N1	Q13588	YQNA;YQNA	SH2;SH2
ACY77944	AH1N1	Q13796	GDFI;GDKI;REEI;TDTV;YEEL	PDZ;PDZ;PDZ;PDZ;PDZ
ACY77944	AH1N1	Q13835	KKFK	Arm
ACY77944	AH1N1	Q13882	YQNA;YQNA	SH2;SH2
ACY77944	AH1N1	Q13884	GDFI;GDKI;REEI;TDTV;YEEL	PDZ;PDZ;PDZ;PDZ;PDZ
ACY77944	AH1N1	Q14005	GDFI;GDKI;REEI;TDTV;YEEL	PDZ;PDZ;PDZ;PDZ;PDZ
ACY77944	AH1N1	Q14094	RTLDY	Cyclin_N
ACY77944	AH1N1	Q14160	GDFI;GDKI;REEI;TDTV;YEEL	PDZ;PDZ;PDZ;PDZ;PDZ
ACY77944	AH1N1	Q14168	GDFI;GDKI;REEI;TDTV;YEEL	PDZ;PDZ;PDZ;PDZ;PDZ
ACY77944	AH1N1	Q14315	SSVSS;STASS	Filamin;Filamin
ACY77944	AH1N1	Q14318	EEID	TPR_1
ACY77944	AH1N1	Q14449	YQNA;YQNA	SH2;SH2
ACY77944	AH1N1	Q14451	YQNA;YQNA	SH2;SH2
ACY77944	AH1N1	Q14520	PSIQ	Trypsin
ACY77944	AH1N1	Q14765	YQNA;YQNA	SH2;SH2
ACY77944	AH1N1	Q14974	KKFK	Arm
ACY77944	AH1N1	Q14CM0	GDFI;GDKI;REEI;TDTV;YEEL	PDZ;PDZ;PDZ;PDZ;PDZ
ACY77944	AH1N1	Q15047	SKK	SET
ACY77944	AH1N1	Q15464	YQNA;YQNA	SH2;SH2
ACY77944	AH1N1	Q15599	GDFI;GDKI;REEI;TDTV;YEEL	PDZ;PDZ;PDZ;PDZ;PDZ
ACY77944	AH1N1	Q15661	PSIQ	Trypsin
ACY77944	AH1N1	Q15700	GDFI;GDKI;REEI;TDTV;YEEL	PDZ;PDZ;PDZ;PDZ;PDZ
ACY77944	AH1N1	Q15777	GDKITFE	Metallophos
ACY77944	AH1N1	Q15785	EEID	TPR_1
ACY77944	AH1N1	Q15910	SKK	SET
ACY77944	AH1N1	Q16589	RTLDY	Cyclin_N
ACY77944	AH1N1	Q16651	PSIQ	Trypsin
ACY77944	AH1N1	Q2L4Q9	PSIQ	Trypsin
ACY77944	AH1N1	Q2Q1W2	SSVSS;STASS	Filamin;Filamin
ACY77944	AH1N1	Q2T9J0	PSIQ	Trypsin
ACY77944	AH1N1	Q2TV78	PSIQ	Trypsin
ACY77944	AH1N1	Q3LIE5	GDKITFE	Metallophos
ACY77944	AH1N1	Q4FZB7	SKK	SET
ACY77944	AH1N1	Q53F39	GDKITFE	Metallophos
ACY77944	AH1N1	Q53GG5	GDFI;GDKI;REEI;TDTV;YEEL	PDZ;PDZ;PDZ;PDZ;PDZ
ACY77944	AH1N1	Q53H47	SKK	SET
ACY77944	AH1N1	Q5EBL8	GDFI;GDKI;REEI;TDTV;YEEL	PDZ;PDZ;PDZ;PDZ;PDZ
ACY77944	AH1N1	Q5I0X7	EEID	TPR_1
ACY77944	AH1N1	Q5JV73	GDFI;GDKI;REEI;TDTV;YEEL	PDZ;PDZ;PDZ;PDZ;PDZ
ACY77944	AH1N1	Q5K4E3	PSIQ	Trypsin
ACY77944	AH1N1	Q5SQS7	YQNA;YQNA	SH2;SH2
ACY77944	AH1N1	Q5SYB0	GDFI;GDKI;REEI;TDTV;YEEL	PDZ;PDZ;PDZ;PDZ;PDZ
ACY77944	AH1N1	Q5T2S8	KKFK	Arm
ACY77944	AH1N1	Q5T2T1	GDFI;GDKI;REEI;TDTV;YEEL	PDZ;PDZ;PDZ;PDZ;PDZ
ACY77944	AH1N1	Q5T2W1	GDFI;GDKI;REEI;TDTV;YEEL	PDZ;PDZ;PDZ;PDZ;PDZ
ACY77944	AH1N1	Q5T4D3	EEID	TPR_1
ACY77944	AH1N1	Q5T5M9	RTLDY	Cyclin_N
ACY77944	AH1N1	Q5T5U3	GDFI;GDKI;REEI;TDTV;YEEL	PDZ;PDZ;PDZ;PDZ;PDZ
ACY77944	AH1N1	Q5TCQ9	GDFI;GDKI;ISDTPV;REEI;TCQTPK;TDTV;YEEL	PDZ;PDZ;WW;PDZ;WW;PDZ;PDZ
ACY77944	AH1N1	Q5VWI1	ISDTPV;TCQTPK	WW;WW
ACY77944	AH1N1	Q5VZ18	YQNA;YQNA	SH2;SH2
ACY77944	AH1N1	Q5W041	KKFK	Arm
ACY77944	AH1N1	Q63HR2	YQNA;YQNA	SH2;SH2
ACY77944	AH1N1	Q68CZ2	YQNA;YQNA	SH2;SH2
ACY77944	AH1N1	Q68DX3	GDFI;GDKI;REEI;TDTV;YEEL	PDZ;PDZ;PDZ;PDZ;PDZ
ACY77944	AH1N1	Q6AWC2	ISDTPV;TCQTPK	WW;WW
ACY77944	AH1N1	Q6GMV2	SKK	SET
ACY77944	AH1N1	Q6GPI1	PSIQ	Trypsin
ACY77944	AH1N1	Q6IN97	GDFI;GDKI;REEI;TDTV;YEEL	PDZ;PDZ;PDZ;PDZ;PDZ
ACY77944	AH1N1	Q6IQ23	ISDTPV;TCQTPK	WW;WW
ACY77944	AH1N1	Q6N069	EEID	TPR_1
ACY77944	AH1N1	Q6NWY9	ISDTPV;TCQTPK	WW;WW
ACY77944	AH1N1	Q6NXE6	KKFK	Arm
ACY77944	AH1N1	Q6P0Q8	GDFI;GDKI;REEI;TDTV;YEEL	PDZ;PDZ;PDZ;PDZ;PDZ
ACY77944	AH1N1	Q6P597	EEID	TPR_1
ACY77944	AH1N1	Q6P9H4	GDFI;GDKI;REEI;TDTV;YEEL	PDZ;PDZ;PDZ;PDZ;PDZ
ACY77944	AH1N1	Q6PD62	EEID	TPR_1
ACY77944	AH1N1	Q6PEW0	PSIQ	Trypsin
ACY77944	AH1N1	Q6PGP7	EEID	TPR_1
ACY77944	AH1N1	Q6S5L8	YQNA;YQNA	SH2;SH2
ACY77944	AH1N1	Q6UW63	SSVSS;STASS	Filamin;Filamin
ACY77944	AH1N1	Q6UWB4	PSIQ	Trypsin
ACY77944	AH1N1	Q6UWY2	PSIQ	Trypsin
ACY77944	AH1N1	Q6UXH9	PSIQ	Trypsin
ACY77944	AH1N1	Q6ZMN7	GDFI;GDKI;REEI;TDTV;YEEL	PDZ;PDZ;PDZ;PDZ;PDZ
ACY77944	AH1N1	Q6ZMN8	RTLDY	Cyclin_N
ACY77944	AH1N1	Q6ZMR5	PSIQ	Trypsin
ACY77944	AH1N1	Q6ZNF0	GDKITFE	Metallophos
ACY77944	AH1N1	Q6ZT21	GDKITFE	Metallophos
ACY77944	AH1N1	Q6ZUM4	ISDTPV;TCQTPK	WW;WW
ACY77944	AH1N1	Q6ZWJ1	GDFI;GDKI;ISDTPV;REEI;TCQTPK;TDTV;YEEL	PDZ;PDZ;WW;PDZ;WW;PDZ;PDZ
ACY77944	AH1N1	Q6ZWK6	PSIQ	Trypsin
ACY77944	AH1N1	Q6ZXV5	EEID	TPR_1
ACY77944	AH1N1	Q70Z35	GDFI;GDKI;REEI;TDTV;YEEL	PDZ;PDZ;PDZ;PDZ;PDZ
ACY77944	AH1N1	Q76G19	GDFI;GDKI;REEI;TDTV;YEEL	PDZ;PDZ;PDZ;PDZ;PDZ
ACY77944	AH1N1	Q76N89	ISDTPV;TCQTPK	WW;WW
ACY77944	AH1N1	Q7KZ85	YQNA;YQNA	SH2;SH2
ACY77944	AH1N1	Q7M4L6	YQNA;YQNA	SH2;SH2
ACY77944	AH1N1	Q7RTY3	PSIQ	Trypsin
ACY77944	AH1N1	Q7RTY5	PSIQ	Trypsin
ACY77944	AH1N1	Q7RTY7	PSIQ	Trypsin
ACY77944	AH1N1	Q7RTY8	PSIQ	Trypsin
ACY77944	AH1N1	Q7RTY9	PSIQ	Trypsin
ACY77944	AH1N1	Q7RTZ1	PSIQ	Trypsin
ACY77944	AH1N1	Q7Z3J3	EEID	TPR_1
ACY77944	AH1N1	Q7Z410	PSIQ	Trypsin
ACY77944	AH1N1	Q7Z494	EEID	TPR_1
ACY77944	AH1N1	Q7Z4H8	SSVSS;STASS	Filamin;Filamin
ACY77944	AH1N1	Q7Z4S9	YQNA;YQNA	SH2;SH2
ACY77944	AH1N1	Q7Z5A4	PSIQ	Trypsin
ACY77944	AH1N1	Q7Z5J8	KKFK	Arm
ACY77944	AH1N1	Q7Z6J2	GDFI;GDKI;REEI;TDTV;YEEL	PDZ;PDZ;PDZ;PDZ;PDZ
ACY77944	AH1N1	Q7Z7G1	YQNA;YQNA	SH2;SH2
ACY77944	AH1N1	Q86T26	PSIQ	Trypsin
ACY77944	AH1N1	Q86TU7	SKK	SET
ACY77944	AH1N1	Q86TZ1	EEID	TPR_1
ACY77944	AH1N1	Q86UL8	GDFI;GDKI;ISDTPV;REEI;TCQTPK;TDTV;YEEL	PDZ;PDZ;WW;PDZ;WW;PDZ;PDZ
ACY77944	AH1N1	Q86UR5	GDFI;GDKI;REEI;TDTV;YEEL	PDZ;PDZ;PDZ;PDZ;PDZ
ACY77944	AH1N1	Q86UT5	GDFI;GDKI;REEI;TDTV;YEEL	PDZ;PDZ;PDZ;PDZ;PDZ
ACY77944	AH1N1	Q86WS5	PSIQ	Trypsin
ACY77944	AH1N1	Q86Y97	SKK	SET
ACY77944	AH1N1	Q86YR5	EEID	TPR_1
ACY77944	AH1N1	Q8IU80	PSIQ	Trypsin
ACY77944	AH1N1	Q8IUR5	EEID	TPR_1
ACY77944	AH1N1	Q8IUR7	KKFK	Arm
ACY77944	AH1N1	Q8IV13	RTLDY	Cyclin_N
ACY77944	AH1N1	Q8IVF2	GDFI;GDKI;REEI;TDTV;YEEL	PDZ;PDZ;PDZ;PDZ;PDZ
ACY77944	AH1N1	Q8IVF5	GDFI;GDKI;REEI;TDTV;YEEL	PDZ;PDZ;PDZ;PDZ;PDZ
ACY77944	AH1N1	Q8IX03	ISDTPV;TCQTPK	WW;WW
ACY77944	AH1N1	Q8IXQ8	GDFI;GDKI;REEI;TDTV;YEEL	PDZ;PDZ;PDZ;PDZ;PDZ
ACY77944	AH1N1	Q8IYB4	EEID	TPR_1
ACY77944	AH1N1	Q8IYP2	PSIQ	Trypsin
ACY77944	AH1N1	Q8IYR2	SKK	SET
ACY77944	AH1N1	Q8IZD2	SKK	SET
ACY77944	AH1N1	Q8IZP2	EEID	TPR_1
ACY77944	AH1N1	Q8IZW8	YQNA;YQNA	SH2;SH2
ACY77944	AH1N1	Q8N1B3	RTLDY	Cyclin_N
ACY77944	AH1N1	Q8N394	EEID	TPR_1
ACY77944	AH1N1	Q8N3R9	GDFI;GDKI;REEI;TDTV;YEEL	PDZ;PDZ;PDZ;PDZ;PDZ
ACY77944	AH1N1	Q8N3X1	ISDTPV;TCQTPK	WW;WW
ACY77944	AH1N1	Q8N3Z0	PSIQ	Trypsin
ACY77944	AH1N1	Q8N448	GDFI;GDKI;REEI;TDTV;YEEL	PDZ;PDZ;PDZ;PDZ;PDZ
ACY77944	AH1N1	Q8N5H7	YQNA;YQNA	SH2;SH2
ACY77944	AH1N1	Q8N7R7	RTLDY	Cyclin_N
ACY77944	AH1N1	Q8N815	RTLDY	Cyclin_N
ACY77944	AH1N1	Q8NB12	SKK	SET
ACY77944	AH1N1	Q8NBP0	EEID	TPR_1
ACY77944	AH1N1	Q8ND76	RTLDY	Cyclin_N
ACY77944	AH1N1	Q8NDW8	EEID	TPR_1
ACY77944	AH1N1	Q8NEE8	EEID	TPR_1
ACY77944	AH1N1	Q8NEN9	GDFI;GDKI;REEI;TDTV;YEEL	PDZ;PDZ;PDZ;PDZ;PDZ
ACY77944	AH1N1	Q8NEZ4	SKK	SET
ACY77944	AH1N1	Q8NF86	PSIQ	Trypsin
ACY77944	AH1N1	Q8NFI4	EEID	TPR_1
ACY77944	AH1N1	Q8NHM4	PSIQ	Trypsin
ACY77944	AH1N1	Q8NI35	GDFI;GDKI;REEI;TDTV;YEEL	PDZ;PDZ;PDZ;PDZ;PDZ
ACY77944	AH1N1	Q8TAM2	EEID	TPR_1
ACY77944	AH1N1	Q8TBB1	GDFI;GDKI;REEI;TDTV;YEEL	PDZ;PDZ;PDZ;PDZ;PDZ
ACY77944	AH1N1	Q8TBK2	SKK	SET
ACY77944	AH1N1	Q8TC17	YQNA;YQNA	SH2;SH2
ACY77944	AH1N1	Q8TCX5	GDFI;GDKI;REEI;TDTV;YEEL	PDZ;PDZ;PDZ;PDZ;PDZ
ACY77944	AH1N1	Q8TDM6	GDFI;GDKI;REEI;TDTV;YEEL	PDZ;PDZ;PDZ;PDZ;PDZ
ACY77944	AH1N1	Q8TDN4	RTLDY	Cyclin_N
ACY77944	AH1N1	Q8TEU7	GDFI;GDKI;REEI;TDTV;YEEL	PDZ;PDZ;PDZ;PDZ;PDZ
ACY77944	AH1N1	Q8TEW0	GDFI;GDKI;REEI;TDTV;YEEL	PDZ;PDZ;PDZ;PDZ;PDZ
ACY77944	AH1N1	Q8TEW8	GDFI;GDKI;REEI;TDTV;YEEL	PDZ;PDZ;PDZ;PDZ;PDZ
ACY77944	AH1N1	Q8TF17	EEID	TPR_1
ACY77944	AH1N1	Q8TF64	GDFI;GDKI;REEI;TDTV;YEEL	PDZ;PDZ;PDZ;PDZ;PDZ
ACY77944	AH1N1	Q8TF65	GDFI;GDKI;REEI;TDTV;YEEL	PDZ;PDZ;PDZ;PDZ;PDZ
ACY77944	AH1N1	Q8TF72	GDFI;GDKI;REEI;TDTV;YEEL	PDZ;PDZ;PDZ;PDZ;PDZ
ACY77944	AH1N1	Q8WTS6	SKK	SET
ACY77944	AH1N1	Q8WV28	YQNA;YQNA	SH2;SH2
ACY77944	AH1N1	Q8WWI1	GDFI;GDKI;REEI;TDTV;YEEL	PDZ;PDZ;PDZ;PDZ;PDZ
ACY77944	AH1N1	Q8WWL7	RTLDY	Cyclin_N
ACY77944	AH1N1	Q8WXH5	YQNA;YQNA	SH2;SH2
ACY77944	AH1N1	Q8WXI2	GDFI;GDKI;REEI;TDTV;YEEL	PDZ;PDZ;PDZ;PDZ;PDZ
ACY77944	AH1N1	Q8WXU2	EEID	TPR_1
ACY77944	AH1N1	Q92484	GDKITFE	Metallophos
ACY77944	AH1N1	Q92485	GDKITFE	Metallophos
ACY77944	AH1N1	Q92529	YQNA;YQNA	SH2;SH2
ACY77944	AH1N1	Q92569	YQNA;YQNA	SH2;SH2
ACY77944	AH1N1	Q92614	GDFI;GDKI;REEI;TDTV;YEEL	PDZ;PDZ;PDZ;PDZ;PDZ
ACY77944	AH1N1	Q92623	EEID	TPR_1
ACY77944	AH1N1	Q92743	GDFI;GDKI;PSIQ;REEI;TDTV;YEEL	PDZ;PDZ;Trypsin;PDZ;PDZ;PDZ
ACY77944	AH1N1	Q92796	GDFI;GDKI;REEI;TDTV;YEEL	PDZ;PDZ;PDZ;PDZ;PDZ
ACY77944	AH1N1	Q92800	SKK	SET
ACY77944	AH1N1	Q92835	YQNA;YQNA	SH2;SH2
ACY77944	AH1N1	Q92870	ISDTPV;TCQTPK	WW;WW
ACY77944	AH1N1	Q92876	PSIQ	Trypsin
ACY77944	AH1N1	Q92997	GDFI;GDKI;REEI;TDTV;YEEL	PDZ;PDZ;PDZ;PDZ;PDZ
ACY77944	AH1N1	Q969T3	EEID	TPR_1
ACY77944	AH1N1	Q96AE7	EEID	TPR_1
ACY77944	AH1N1	Q96AY4	EEID	TPR_1
ACY77944	AH1N1	Q96EQ0	EEID	TPR_1
ACY77944	AH1N1	Q96FS4	GDFI;GDKI;REEI;TDTV;YEEL	PDZ;PDZ;PDZ;PDZ;PDZ
ACY77944	AH1N1	Q96HC4	GDFI;GDKI;REEI;TDTV;YEEL	PDZ;PDZ;PDZ;PDZ;PDZ
ACY77944	AH1N1	Q96IW2	YQNA;YQNA	SH2;SH2
ACY77944	AH1N1	Q96J02	ISDTPV;TCQTPK	WW;WW
ACY77944	AH1N1	Q96JB8	GDFI;GDKI;REEI;TDTV;YEEL	PDZ;PDZ;PDZ;PDZ;PDZ
ACY77944	AH1N1	Q96JH8	GDFI;GDKI;REEI;TDTV;YEEL	PDZ;PDZ;PDZ;PDZ;PDZ
ACY77944	AH1N1	Q96JY6	GDFI;GDKI;REEI;TDTV;YEEL	PDZ;PDZ;PDZ;PDZ;PDZ
ACY77944	AH1N1	Q96JZ2	YQNA;YQNA	SH2;SH2
ACY77944	AH1N1	Q96KQ7	SKK	SET
ACY77944	AH1N1	Q96L73	SKK	SET
ACY77944	AH1N1	Q96L92	GDFI;GDKI;REEI;TDTV;YEEL	PDZ;PDZ;PDZ;PDZ;PDZ
ACY77944	AH1N1	Q96N46	EEID	TPR_1
ACY77944	AH1N1	Q96NW7	GDFI;GDKI;REEI;TDTV;YEEL	PDZ;PDZ;PDZ;PDZ;PDZ
ACY77944	AH1N1	Q96PU5	ISDTPV;TCQTPK	WW;WW
ACY77944	AH1N1	Q96PZ2	PSIQ	Trypsin
ACY77944	AH1N1	Q96QZ7	GDFI;GDKI;ISDTPV;REEI;TCQTPK;TDTV;YEEL	PDZ;PDZ;WW;PDZ;WW;PDZ;PDZ
ACY77944	AH1N1	Q96RK4	EEID	TPR_1
ACY77944	AH1N1	Q96RT1	GDFI;GDKI;REEI;TDTV;YEEL	PDZ;PDZ;PDZ;PDZ;PDZ
ACY77944	AH1N1	Q96S94	RTLDY	Cyclin_N
ACY77944	AH1N1	Q96SB3	GDFI;GDKI;REEI;TDTV;YEEL	PDZ;PDZ;PDZ;PDZ;PDZ
ACY77944	AH1N1	Q96T68	SKK	SET
ACY77944	AH1N1	Q99569	KKFK	Arm
ACY77944	AH1N1	Q99614	EEID	TPR_1
ACY77944	AH1N1	Q99615	EEID	TPR_1
ACY77944	AH1N1	Q99666	EEID	TPR_1
ACY77944	AH1N1	Q99767	GDFI;GDKI;REEI;TDTV;YEEL	PDZ;PDZ;PDZ;PDZ;PDZ
ACY77944	AH1N1	Q99895	PSIQ	Trypsin
ACY77944	AH1N1	Q99959	KKFK	Arm
ACY77944	AH1N1	Q9BQR3	PSIQ	Trypsin
ACY77944	AH1N1	Q9BRF8	GDKITFE	Metallophos
ACY77944	AH1N1	Q9BRG2	YQNA;YQNA	SH2;SH2
ACY77944	AH1N1	Q9BTA9	ISDTPV;TCQTPK	WW;WW
ACY77944	AH1N1	Q9BTV7	RTLDY	Cyclin_N
ACY77944	AH1N1	Q9BXM0	GDFI;GDKI;REEI;TDTV;YEEL	PDZ;PDZ;PDZ;PDZ;PDZ
ACY77944	AH1N1	Q9BYB0	GDFI;GDKI;REEI;TDTV;YEEL	PDZ;PDZ;PDZ;PDZ;PDZ
ACY77944	AH1N1	Q9BYE2	PSIQ	Trypsin
ACY77944	AH1N1	Q9BYG4	GDFI;GDKI;REEI;TDTV;YEEL	PDZ;PDZ;PDZ;PDZ;PDZ
ACY77944	AH1N1	Q9BYG5	GDFI;GDKI;REEI;TDTV;YEEL	PDZ;PDZ;PDZ;PDZ;PDZ
ACY77944	AH1N1	Q9BYW2	ISDTPV;SKK;TCQTPK	WW;SET;WW
ACY77944	AH1N1	Q9BZ95	SKK	SET
ACY77944	AH1N1	Q9BZJ3	PSIQ	Trypsin
ACY77944	AH1N1	Q9C040	SSVSS;STASS	Filamin;Filamin
ACY77944	AH1N1	Q9C0A6	SKK	SET
ACY77944	AH1N1	Q9C0E4	GDFI;GDKI;REEI;TDTV;YEEL	PDZ;PDZ;PDZ;PDZ;PDZ
ACY77944	AH1N1	Q9GZN4	PSIQ	Trypsin
ACY77944	AH1N1	Q9GZV5	ISDTPV;TCQTPK	WW;WW
ACY77944	AH1N1	Q9GZV8	SKK	SET
ACY77944	AH1N1	Q9H0B6	EEID	TPR_1
ACY77944	AH1N1	Q9H0M0	ISDTPV;TCQTPK	WW;WW
ACY77944	AH1N1	Q9H190	GDFI;GDKI;REEI;TDTV;YEEL	PDZ;PDZ;PDZ;PDZ;PDZ
ACY77944	AH1N1	Q9H2R5	PSIQ	Trypsin
ACY77944	AH1N1	Q9H3S3	PSIQ	Trypsin
ACY77944	AH1N1	Q9H3Y6	YQNA;YQNA	SH2;SH2
ACY77944	AH1N1	Q9H4B6	ISDTPV;TCQTPK	WW;WW
ACY77944	AH1N1	Q9H4Z3	ISDTPV;TCQTPK	WW;WW
ACY77944	AH1N1	Q9H5I1	SKK	SET
ACY77944	AH1N1	Q9H5P4	GDFI;GDKI;REEI;TDTV;YEEL	PDZ;PDZ;PDZ;PDZ;PDZ
ACY77944	AH1N1	Q9H6L4	KKFK	Arm
ACY77944	AH1N1	Q9H6Q3	YQNA;YQNA	SH2;SH2
ACY77944	AH1N1	Q9H6T3	EEID	TPR_1
ACY77944	AH1N1	Q9H6Y5	GDFI;GDKI;REEI;TDTV;YEEL	PDZ;PDZ;PDZ;PDZ;PDZ
ACY77944	AH1N1	Q9H788	YQNA;YQNA	SH2;SH2
ACY77944	AH1N1	Q9H7B4	SKK	SET
ACY77944	AH1N1	Q9H892	EEID	TPR_1
ACY77944	AH1N1	Q9H8S5	RTLDY	Cyclin_N
ACY77944	AH1N1	Q9H8W5	SSVSS;STASS	Filamin;Filamin
ACY77944	AH1N1	Q9H987	GDFI;GDKI;REEI;TDTV;YEEL	PDZ;PDZ;PDZ;PDZ;PDZ
ACY77944	AH1N1	Q9H9A5	EEID	TPR_1
ACY77944	AH1N1	Q9H9B1	SKK	SET
ACY77944	AH1N1	Q9HAP6	GDFI;GDKI;REEI;TDTV;YEEL	PDZ;PDZ;PDZ;PDZ;PDZ
ACY77944	AH1N1	Q9HAU4	ISDTPV;TCQTPK	WW;WW
ACY77944	AH1N1	Q9HBL0	YQNA;YQNA	SH2;SH2
ACY77944	AH1N1	Q9HCE7	ISDTPV;TCQTPK	WW;WW
ACY77944	AH1N1	Q9HD26	GDFI;GDKI;REEI;TDTV;YEEL	PDZ;PDZ;PDZ;PDZ;PDZ
ACY77944	AH1N1	Q9NP31	YQNA;YQNA	SH2;SH2
ACY77944	AH1N1	Q9NPB6	GDFI;GDKI;REEI;TDTV;YEEL	PDZ;PDZ;PDZ;PDZ;PDZ
ACY77944	AH1N1	Q9NQR1	SKK	SET
ACY77944	AH1N1	Q9NQX0	SKK	SET
ACY77944	AH1N1	Q9NR12	GDFI;GDKI;REEI;TDTV;YEEL	PDZ;PDZ;PDZ;PDZ;PDZ
ACY77944	AH1N1	Q9NR48	SKK	SET
ACY77944	AH1N1	Q9NRD5	GDFI;GDKI;REEI;TDTV;YEEL	PDZ;PDZ;PDZ;PDZ;PDZ
ACY77944	AH1N1	Q9NRF2	YQNA;YQNA	SH2;SH2
ACY77944	AH1N1	Q9NRG4	SKK	SET
ACY77944	AH1N1	Q9NRR2	PSIQ	Trypsin
ACY77944	AH1N1	Q9NRS4	PSIQ	Trypsin
ACY77944	AH1N1	Q9NSE2	YQNA;YQNA	SH2;SH2
ACY77944	AH1N1	Q9NSK0	EEID	TPR_1
ACY77944	AH1N1	Q9NSN8	GDFI;GDKI;REEI;TDTV;YEEL	PDZ;PDZ;PDZ;PDZ;PDZ
ACY77944	AH1N1	Q9NUP9	GDFI;GDKI;REEI;TDTV;YEEL	PDZ;PDZ;PDZ;PDZ;PDZ
ACY77944	AH1N1	Q9NVD3	SKK	SET
ACY77944	AH1N1	Q9NVT9	KKFK	Arm
ACY77944	AH1N1	Q9NY99	GDFI;GDKI;REEI;TDTV;YEEL	PDZ;PDZ;PDZ;PDZ;PDZ
ACY77944	AH1N1	Q9NZC7	ISDTPV;TCQTPK	WW;WW
ACY77944	AH1N1	Q9NZN5	GDFI;GDKI;REEI;TDTV;YEEL	PDZ;PDZ;PDZ;PDZ;PDZ
ACY77944	AH1N1	Q9NZP8	PSIQ	Trypsin
ACY77944	AH1N1	Q9NZW5	GDFI;GDKI;REEI;TDTV;YEEL	PDZ;PDZ;PDZ;PDZ;PDZ
ACY77944	AH1N1	Q9P0G3	PSIQ	Trypsin
ACY77944	AH1N1	Q9P202	GDFI;GDKI;REEI;TDTV;YEEL	PDZ;PDZ;PDZ;PDZ;PDZ
ACY77944	AH1N1	Q9P227	GDFI;GDKI;REEI;TDTV;YEEL	PDZ;PDZ;PDZ;PDZ;PDZ
ACY77944	AH1N1	Q9P2F8	GDFI;GDKI;REEI;TDTV;YEEL	PDZ;PDZ;PDZ;PDZ;PDZ
ACY77944	AH1N1	Q9P2P5	ISDTPV;TCQTPK	WW;WW
ACY77944	AH1N1	Q9UBX7	PSIQ	Trypsin
ACY77944	AH1N1	Q9UDY2	GDFI;GDKI;REEI;TDTV;YEEL	PDZ;PDZ;PDZ;PDZ;PDZ
ACY77944	AH1N1	Q9UGR2	EEID	TPR_1
ACY77944	AH1N1	Q9UHP6	KKFK	Arm
ACY77944	AH1N1	Q9UI38	PSIQ	Trypsin
ACY77944	AH1N1	Q9UIM3	EEID	TPR_1
ACY77944	AH1N1	Q9UJX2	EEID	TPR_1
ACY77944	AH1N1	Q9UK58	RTLDY	Cyclin_N
ACY77944	AH1N1	Q9UK59	GDKITFE	Metallophos
ACY77944	AH1N1	Q9UKQ9	PSIQ	Trypsin
ACY77944	AH1N1	Q9UKR0	PSIQ	Trypsin
ACY77944	AH1N1	Q9UKR3	PSIQ	Trypsin
ACY77944	AH1N1	Q9UKW4	YQNA;YQNA	SH2;SH2
ACY77944	AH1N1	Q9UL52	PSIQ	Trypsin
ACY77944	AH1N1	Q9ULJ8	GDFI;GDKI;REEI;TDTV;YEEL	PDZ;PDZ;PDZ;PDZ;PDZ
ACY77944	AH1N1	Q9ULL8	GDFI;GDKI;REEI;TDTV;YEEL	PDZ;PDZ;PDZ;PDZ;PDZ
ACY77944	AH1N1	Q9ULT0	EEID	TPR_1
ACY77944	AH1N1	Q9ULZ2	YQNA;YQNA	SH2;SH2
ACY77944	AH1N1	Q9UMN6	SKK	SET
ACY77944	AH1N1	Q9UMS6	GDFI;GDKI;REEI;TDTV;YEEL	PDZ;PDZ;PDZ;PDZ;PDZ
ACY77944	AH1N1	Q9UN19	YQNA;YQNA	SH2;SH2
ACY77944	AH1N1	Q9UNE7	EEID	TPR_1
ACY77944	AH1N1	Q9UNI1	PSIQ	Trypsin
ACY77944	AH1N1	Q9UPQ7	GDFI;GDKI;REEI;TDTV;YEEL	PDZ;PDZ;PDZ;PDZ;PDZ
ACY77944	AH1N1	Q9UPS6	SKK	SET
ACY77944	AH1N1	Q9UPX8	GDFI;GDKI;REEI;TDTV;YEEL	PDZ;PDZ;PDZ;PDZ;PDZ
ACY77944	AH1N1	Q9UQ26	GDFI;GDKI;REEI;TDTV;YEEL	PDZ;PDZ;PDZ;PDZ;PDZ
ACY77944	AH1N1	Q9UQB3	KKFK	Arm
ACY77944	AH1N1	Q9UQQ2	YQNA;YQNA	SH2;SH2
ACY77944	AH1N1	Q9Y2H9	GDFI;GDKI;REEI;TDTV;YEEL	PDZ;PDZ;PDZ;PDZ;PDZ
ACY77944	AH1N1	Q9Y337	PSIQ	Trypsin
ACY77944	AH1N1	Q9Y3R0	GDFI;GDKI;REEI;TDTV;YEEL	PDZ;PDZ;PDZ;PDZ;PDZ
ACY77944	AH1N1	Q9Y446	KKFK	Arm
ACY77944	AH1N1	Q9Y4G8	GDFI;GDKI;REEI;TDTV;YEEL	PDZ;PDZ;PDZ;PDZ;PDZ
ACY77944	AH1N1	Q9Y566	GDFI;GDKI;REEI;TDTV;YEEL	PDZ;PDZ;PDZ;PDZ;PDZ
ACY77944	AH1N1	Q9Y5K2	PSIQ	Trypsin
ACY77944	AH1N1	Q9Y5Q5	PSIQ	Trypsin
ACY77944	AH1N1	Q9Y5Y6	PSIQ	Trypsin
ACY77944	AH1N1	Q9Y6M0	PSIQ	Trypsin
ACY77944	AH1N1	Q9Y6N9	GDFI;GDKI;REEI;TDTV;YEEL	PDZ;PDZ;PDZ;PDZ;PDZ
ACY77958	AH1N1	A1A4S6	ATNPIVP	SH3_1
ACY77958	AH1N1	A1IGU5	ATNPIVP	SH3_1
ACY77958	AH1N1	A1X283	ATNPIVP	SH3_1
ACY77958	AH1N1	A2A3L6	EEYD	TPR_1
ACY77958	AH1N1	A4D2P6	KEEI;NENV;PEDL;RRTRV	PDZ;PDZ;PDZ;PDZ
ACY77958	AH1N1	A6NI28	ATNPIVP	SH3_1
ACY77958	AH1N1	A6NI72	ATNPIVP	SH3_1
ACY77958	AH1N1	A6NKT7	EEYD	TPR_1
ACY77958	AH1N1	A6NLP5	EEYD	TPR_1
ACY77958	AH1N1	A7KAX9	ATNPIVP	SH3_1
ACY77958	AH1N1	A8MUH7	KEEI;NENV;PEDL;RRTRV	PDZ;PDZ;PDZ;PDZ
ACY77958	AH1N1	A8MVU1	ATNPIVP	SH3_1
ACY77958	AH1N1	B1AJZ9	TNPI	FHA
ACY77958	AH1N1	O00151	KEEI;NENV;PEDL;RRTRV	PDZ;PDZ;PDZ;PDZ
ACY77958	AH1N1	O00160	ATNPIVP	SH3_1
ACY77958	AH1N1	O00213	S	WW
ACY77958	AH1N1	O00233	KEEI;NENV;PEDL;RRTRV	PDZ;PDZ;PDZ;PDZ
ACY77958	AH1N1	O00308	S	WW
ACY77958	AH1N1	O00560	KEEI;NENV;PEDL;RRTRV	PDZ;PDZ;PDZ;PDZ
ACY77958	AH1N1	O14607	EEYD	TPR_1
ACY77958	AH1N1	O14640	KEEI;NENV;PEDL;RRTRV	PDZ;PDZ;PDZ;PDZ
ACY77958	AH1N1	O14641	KEEI;NENV;PEDL;RRTRV	PDZ;PDZ;PDZ;PDZ
ACY77958	AH1N1	O14745	KEEI;NENV;PEDL;RRTRV	PDZ;PDZ;PDZ;PDZ
ACY77958	AH1N1	O14776	S	WW
ACY77958	AH1N1	O14907	KEEI;NENV;PEDL;RRTRV	PDZ;PDZ;PDZ;PDZ
ACY77958	AH1N1	O14908	KEEI;NENV;PEDL;RRTRV	PDZ;PDZ;PDZ;PDZ
ACY77958	AH1N1	O14910	KEEI;NENV;PEDL;RRTRV	PDZ;PDZ;PDZ;PDZ
ACY77958	AH1N1	O14924	KEEI;NENV;PEDL;RRTRV	PDZ;PDZ;PDZ;PDZ
ACY77958	AH1N1	O14936	KEEI;NENV;PEDL;RRTRV	PDZ;PDZ;PDZ;PDZ
ACY77958	AH1N1	O15018	KEEI;NENV;PEDL;RRTRV	PDZ;PDZ;PDZ;PDZ
ACY77958	AH1N1	O15021	KEEI;NENV;PEDL;RRTRV	PDZ;PDZ;PDZ;PDZ
ACY77958	AH1N1	O15085	KEEI;NENV;PEDL;RRTRV	PDZ;PDZ;PDZ;PDZ
ACY77958	AH1N1	O15259	ATNPIVP	SH3_1
ACY77958	AH1N1	O15294	EEYD	TPR_1
ACY77958	AH1N1	O15428	S	WW
ACY77958	AH1N1	O15550	EEYD	TPR_1
ACY77958	AH1N1	O43150	ATNPIVP	SH3_1
ACY77958	AH1N1	O43166	KEEI;NENV;PEDL;RRTRV	PDZ;PDZ;PDZ;PDZ
ACY77958	AH1N1	O43175	PEDLS	2-Hacid_dh
ACY77958	AH1N1	O43281	ATNPIVP	SH3_1
ACY77958	AH1N1	O43295	ATNPIVP	SH3_1
ACY77958	AH1N1	O43464	KEEI;NENV;PEDL;RRTRV	PDZ;PDZ;PDZ;PDZ
ACY77958	AH1N1	O43586	ATNPIVP	SH3_1
ACY77958	AH1N1	O43639	ATNPIVP	SH3_1
ACY77958	AH1N1	O43765	EEYD	TPR_1
ACY77958	AH1N1	O43896	TNPI	FHA
ACY77958	AH1N1	O60307	KEEI;NENV;PEDL;RRTRV	PDZ;PDZ;PDZ;PDZ
ACY77958	AH1N1	O60333	TNPI	FHA
ACY77958	AH1N1	O60504	ATNPIVP	SH3_1
ACY77958	AH1N1	O60759	KEEI;NENV;PEDL;RRTRV	PDZ;PDZ;PDZ;PDZ
ACY77958	AH1N1	O60828	S	WW
ACY77958	AH1N1	O60861	ATNPIVP;S	SH3_1;WW
ACY77958	AH1N1	O60934	TNPI	FHA
ACY77958	AH1N1	O75044	ATNPIVP	SH3_1
ACY77958	AH1N1	O75112	KEEI;NENV;PEDL;RRTRV	PDZ;PDZ;PDZ;PDZ
ACY77958	AH1N1	O75400	S	WW
ACY77958	AH1N1	O75554	S	WW
ACY77958	AH1N1	O75563	ATNPIVP	SH3_1
ACY77958	AH1N1	O75791	ATNPIVP	SH3_1
ACY77958	AH1N1	O75886	ATNPIVP	SH3_1
ACY77958	AH1N1	O75962	ATNPIVP	SH3_1
ACY77958	AH1N1	O75970	KEEI;NENV;PEDL;RRTRV	PDZ;PDZ;PDZ;PDZ
ACY77958	AH1N1	O76041	ATNPIVP	SH3_1
ACY77958	AH1N1	O76064	TNPI	FHA
ACY77958	AH1N1	O76094	EEYD	TPR_1
ACY77958	AH1N1	O94826	EEYD	TPR_1
ACY77958	AH1N1	O94868	ATNPIVP	SH3_1
ACY77958	AH1N1	O94875	ATNPIVP	SH3_1
ACY77958	AH1N1	O95049	KEEI;NENV;PEDL;RRTRV	PDZ;PDZ;PDZ;PDZ
ACY77958	AH1N1	O95704	S	WW
ACY77958	AH1N1	O95817	S	WW
ACY77958	AH1N1	O96017	TNPI	FHA
ACY77958	AH1N1	O96018	KEEI;NENV;PEDL;RRTRV	PDZ;PDZ;PDZ;PDZ
ACY77958	AH1N1	P00519	ATNPIVP	SH3_1
ACY77958	AH1N1	P02549	ATNPIVP	SH3_1
ACY77958	AH1N1	P06239	ATNPIVP	SH3_1
ACY77958	AH1N1	P06241	ATNPIVP	SH3_1
ACY77958	AH1N1	P07947	ATNPIVP	SH3_1
ACY77958	AH1N1	P07948	ATNPIVP	SH3_1
ACY77958	AH1N1	P08631	ATNPIVP	SH3_1
ACY77958	AH1N1	P09769	ATNPIVP	SH3_1
ACY77958	AH1N1	P09914	EEYD	TPR_1
ACY77958	AH1N1	P11532	S	WW
ACY77958	AH1N1	P12931	ATNPIVP	SH3_1
ACY77958	AH1N1	P14317	ATNPIVP	SH3_1
ACY77958	AH1N1	P14598	ATNPIVP	SH3_1
ACY77958	AH1N1	P15498	ATNPIVP	SH3_1
ACY77958	AH1N1	P16333	ATNPIVP	SH3_1
ACY77958	AH1N1	P16885	ATNPIVP	SH3_1
ACY77958	AH1N1	P19174	ATNPIVP	SH3_1
ACY77958	AH1N1	P19878	ATNPIVP;EEYD	SH3_1;TPR_1
ACY77958	AH1N1	P20929	ATNPIVP	SH3_1
ACY77958	AH1N1	P20936	ATNPIVP	SH3_1
ACY77958	AH1N1	P26045	KEEI;NENV;PEDL;RRTRV	PDZ;PDZ;PDZ;PDZ
ACY77958	AH1N1	P29074	KEEI;NENV;PEDL;RRTRV	PDZ;PDZ;PDZ;PDZ
ACY77958	AH1N1	P29475	KEEI;NENV;PEDL;RRTRV	PDZ;PDZ;PDZ;PDZ
ACY77958	AH1N1	P30260	EEYD	TPR_1
ACY77958	AH1N1	P31948	EEYD	TPR_1
ACY77958	AH1N1	P41240	ATNPIVP	SH3_1
ACY77958	AH1N1	P42679	ATNPIVP	SH3_1
ACY77958	AH1N1	P42680	ATNPIVP	SH3_1
ACY77958	AH1N1	P42681	ATNPIVP	SH3_1
ACY77958	AH1N1	P42684	ATNPIVP	SH3_1
ACY77958	AH1N1	P42685	ATNPIVP	SH3_1
ACY77958	AH1N1	P46013	TNPI	FHA
ACY77958	AH1N1	P46108	ATNPIVP	SH3_1
ACY77958	AH1N1	P46109	ATNPIVP	SH3_1
ACY77958	AH1N1	P46934	S	WW
ACY77958	AH1N1	P46937	S	WW
ACY77958	AH1N1	P46939	S	WW
ACY77958	AH1N1	P46940	S	WW
ACY77958	AH1N1	P49321	EEYD	TPR_1
ACY77958	AH1N1	P49792	EEYD	TPR_1
ACY77958	AH1N1	P49796	KEEI;NENV;PEDL;RRTRV	PDZ;PDZ;PDZ;PDZ
ACY77958	AH1N1	P50479	KEEI;NENV;PEDL;RRTRV	PDZ;PDZ;PDZ;PDZ
ACY77958	AH1N1	P50502	EEYD	TPR_1
ACY77958	AH1N1	P50542	EEYD	TPR_1
ACY77958	AH1N1	P51451	ATNPIVP	SH3_1
ACY77958	AH1N1	P53041	EEYD	TPR_1
ACY77958	AH1N1	P53667	KEEI;NENV;PEDL;RRTRV	PDZ;PDZ;PDZ;PDZ
ACY77958	AH1N1	P53671	KEEI;NENV;PEDL;RRTRV	PDZ;PDZ;PDZ;PDZ
ACY77958	AH1N1	P54792	KEEI;NENV;PEDL;RRTRV	PDZ;PDZ;PDZ;PDZ
ACY77958	AH1N1	P55196	KEEI;NENV;PEDL;RRTRV;TNPI	PDZ;PDZ;PDZ;PDZ;FHA
ACY77958	AH1N1	P55345	ATNPIVP	SH3_1
ACY77958	AH1N1	P56545	PEDLS	2-Hacid_dh
ACY77958	AH1N1	P56945	ATNPIVP	SH3_1
ACY77958	AH1N1	P57075	ATNPIVP	SH3_1
ACY77958	AH1N1	P57105	KEEI;NENV;PEDL;RRTRV	PDZ;PDZ;PDZ;PDZ
ACY77958	AH1N1	P62993	ATNPIVP	SH3_1
ACY77958	AH1N1	P78352	ATNPIVP;KEEI;NENV;PEDL;RRTRV	SH3_1;PDZ;PDZ;PDZ;PDZ
ACY77958	AH1N1	P81274	EEYD	TPR_1
ACY77958	AH1N1	P83105	KEEI;NENV;PEDL;RRTRV	PDZ;PDZ;PDZ;PDZ
ACY77958	AH1N1	P83110	KEEI;NENV;PEDL;RRTRV	PDZ;PDZ;PDZ;PDZ
ACY77958	AH1N1	P85037	TNPI	FHA
ACY77958	AH1N1	P98171	ATNPIVP	SH3_1
ACY77958	AH1N1	Q00013	KEEI;NENV;PEDL;RRTRV	PDZ;PDZ;PDZ;PDZ
ACY77958	AH1N1	Q01167	TNPI	FHA
ACY77958	AH1N1	Q02410	KEEI;NENV;PEDL;RRTRV	PDZ;PDZ;PDZ;PDZ
ACY77958	AH1N1	Q02790	EEYD	TPR_1
ACY77958	AH1N1	Q06187	ATNPIVP	SH3_1
ACY77958	AH1N1	Q07157	KEEI;NENV;PEDL;RRTRV	PDZ;PDZ;PDZ;PDZ
ACY77958	AH1N1	Q07617	EEYD	TPR_1
ACY77958	AH1N1	Q07866	EEYD	TPR_1
ACY77958	AH1N1	Q08752	EEYD	TPR_1
ACY77958	AH1N1	Q08881	ATNPIVP	SH3_1
ACY77958	AH1N1	Q09666	KEEI;NENV;PEDL;RRTRV	PDZ;PDZ;PDZ;PDZ
ACY77958	AH1N1	Q12756	TNPI	FHA
ACY77958	AH1N1	Q12774	ATNPIVP	SH3_1
ACY77958	AH1N1	Q12923	KEEI;NENV;PEDL;RRTRV	PDZ;PDZ;PDZ;PDZ
ACY77958	AH1N1	Q12929	ATNPIVP	SH3_1
ACY77958	AH1N1	Q12959	KEEI;NENV;PEDL;RRTRV	PDZ;PDZ;PDZ;PDZ
ACY77958	AH1N1	Q12965	ATNPIVP	SH3_1
ACY77958	AH1N1	Q12972	TNPI	FHA
ACY77958	AH1N1	Q13009	KEEI;NENV;PEDL;RRTRV	PDZ;PDZ;PDZ;PDZ
ACY77958	AH1N1	Q13042	EEYD	TPR_1
ACY77958	AH1N1	Q13099	EEYD	TPR_1
ACY77958	AH1N1	Q13217	EEYD	TPR_1
ACY77958	AH1N1	Q13239	ATNPIVP	SH3_1
ACY77958	AH1N1	Q13325	EEYD	TPR_1
ACY77958	AH1N1	Q13363	PEDLS	2-Hacid_dh
ACY77958	AH1N1	Q13368	KEEI;NENV;PEDL;RRTRV	PDZ;PDZ;PDZ;PDZ
ACY77958	AH1N1	Q13387	ATNPIVP	SH3_1
ACY77958	AH1N1	Q13424	KEEI;NENV;PEDL;RRTRV	PDZ;PDZ;PDZ;PDZ
ACY77958	AH1N1	Q13425	KEEI;NENV;PEDL;RRTRV	PDZ;PDZ;PDZ;PDZ
ACY77958	AH1N1	Q13451	EEYD	TPR_1
ACY77958	AH1N1	Q13474	S	WW
ACY77958	AH1N1	Q13526	S	WW
ACY77958	AH1N1	Q13588	ATNPIVP	SH3_1
ACY77958	AH1N1	Q13625	ATNPIVP	SH3_1
ACY77958	AH1N1	Q13796	KEEI;NENV;PEDL;RRTRV	PDZ;PDZ;PDZ;PDZ
ACY77958	AH1N1	Q13813	ATNPIVP	SH3_1
ACY77958	AH1N1	Q13884	KEEI;NENV;PEDL;RRTRV	PDZ;PDZ;PDZ;PDZ
ACY77958	AH1N1	Q14005	KEEI;NENV;PEDL;RRTRV	PDZ;PDZ;PDZ;PDZ
ACY77958	AH1N1	Q14160	KEEI;NENV;PEDL;RRTRV	PDZ;PDZ;PDZ;PDZ
ACY77958	AH1N1	Q14168	KEEI;NENV;PEDL;RRTRV	PDZ;PDZ;PDZ;PDZ
ACY77958	AH1N1	Q14185	ATNPIVP	SH3_1
ACY77958	AH1N1	Q14247	ATNPIVP	SH3_1
ACY77958	AH1N1	Q14318	EEYD	TPR_1
ACY77958	AH1N1	Q14511	ATNPIVP	SH3_1
ACY77958	AH1N1	Q14676	TNPI	FHA
ACY77958	AH1N1	Q14847	ATNPIVP	SH3_1
ACY77958	AH1N1	Q14BN4	TNPI	FHA
ACY77958	AH1N1	Q14CM0	KEEI;NENV;PEDL;RRTRV	PDZ;PDZ;PDZ;PDZ
ACY77958	AH1N1	Q15058	TNPI	FHA
ACY77958	AH1N1	Q15080	ATNPIVP	SH3_1
ACY77958	AH1N1	Q15599	KEEI;NENV;PEDL;RRTRV	PDZ;PDZ;PDZ;PDZ
ACY77958	AH1N1	Q15642	ATNPIVP	SH3_1
ACY77958	AH1N1	Q15700	KEEI;NENV;PEDL;RRTRV	PDZ;PDZ;PDZ;PDZ
ACY77958	AH1N1	Q15785	EEYD	TPR_1
ACY77958	AH1N1	Q15811	ATNPIVP	SH3_1
ACY77958	AH1N1	Q53GG5	KEEI;NENV;PEDL;RRTRV	PDZ;PDZ;PDZ;PDZ
ACY77958	AH1N1	Q5EBL8	KEEI;NENV;PEDL;RRTRV	PDZ;PDZ;PDZ;PDZ
ACY77958	AH1N1	Q5HYK7	ATNPIVP	SH3_1
ACY77958	AH1N1	Q5I0X7	EEYD	TPR_1
ACY77958	AH1N1	Q5JV73	KEEI;NENV;PEDL;RRTRV	PDZ;PDZ;PDZ;PDZ
ACY77958	AH1N1	Q5SW79	TNPI	FHA
ACY77958	AH1N1	Q5SYB0	KEEI;NENV;PEDL;RRTRV	PDZ;PDZ;PDZ;PDZ
ACY77958	AH1N1	Q5T0N5	ATNPIVP	SH3_1
ACY77958	AH1N1	Q5T2T1	KEEI;NENV;PEDL;RRTRV	PDZ;PDZ;PDZ;PDZ
ACY77958	AH1N1	Q5T2W1	KEEI;NENV;PEDL;RRTRV	PDZ;PDZ;PDZ;PDZ
ACY77958	AH1N1	Q5T4D3	EEYD	TPR_1
ACY77958	AH1N1	Q5T5U3	KEEI;NENV;PEDL;RRTRV	PDZ;PDZ;PDZ;PDZ
ACY77958	AH1N1	Q5TCQ9	KEEI;NENV;PEDL;RRTRV;S	PDZ;PDZ;PDZ;PDZ;WW
ACY77958	AH1N1	Q5TCX8	ATNPIVP	SH3_1
ACY77958	AH1N1	Q5TCZ1	ATNPIVP	SH3_1
ACY77958	AH1N1	Q5VV41	ATNPIVP	SH3_1
ACY77958	AH1N1	Q5VWI1	S	WW
ACY77958	AH1N1	Q68DX3	KEEI;NENV;PEDL;RRTRV	PDZ;PDZ;PDZ;PDZ
ACY77958	AH1N1	Q6AWC2	S	WW
ACY77958	AH1N1	Q6IN97	KEEI;NENV;PEDL;RRTRV	PDZ;PDZ;PDZ;PDZ
ACY77958	AH1N1	Q6IQ23	S	WW
ACY77958	AH1N1	Q6N069	EEYD	TPR_1
ACY77958	AH1N1	Q6NWY9	S	WW
ACY77958	AH1N1	Q6P0Q8	KEEI;NENV;PEDL;RRTRV	PDZ;PDZ;PDZ;PDZ
ACY77958	AH1N1	Q6P597	EEYD	TPR_1
ACY77958	AH1N1	Q6P9H4	KEEI;NENV;PEDL;RRTRV	PDZ;PDZ;PDZ;PDZ
ACY77958	AH1N1	Q6PD62	EEYD	TPR_1
ACY77958	AH1N1	Q6PGP7	EEYD	TPR_1
ACY77958	AH1N1	Q6XZF7	ATNPIVP	SH3_1
ACY77958	AH1N1	Q6ZMN7	KEEI;NENV;PEDL;RRTRV	PDZ;PDZ;PDZ;PDZ
ACY77958	AH1N1	Q6ZMT1	ATNPIVP	SH3_1
ACY77958	AH1N1	Q6ZNK6	TNPI	FHA
ACY77958	AH1N1	Q6ZUM4	S	WW
ACY77958	AH1N1	Q6ZWJ1	KEEI;NENV;PEDL;RRTRV;S	PDZ;PDZ;PDZ;PDZ;WW
ACY77958	AH1N1	Q6ZXV5	EEYD	TPR_1
ACY77958	AH1N1	Q70Z35	KEEI;NENV;PEDL;RRTRV	PDZ;PDZ;PDZ;PDZ
ACY77958	AH1N1	Q76G19	KEEI;NENV;PEDL;RRTRV	PDZ;PDZ;PDZ;PDZ
ACY77958	AH1N1	Q76N89	S	WW
ACY77958	AH1N1	Q7Z3J3	EEYD	TPR_1
ACY77958	AH1N1	Q7Z494	EEYD	TPR_1
ACY77958	AH1N1	Q7Z6B7	ATNPIVP	SH3_1
ACY77958	AH1N1	Q7Z6J0	ATNPIVP	SH3_1
ACY77958	AH1N1	Q7Z6J2	KEEI;NENV;PEDL;RRTRV	PDZ;PDZ;PDZ;PDZ
ACY77958	AH1N1	Q86TZ1	EEYD	TPR_1
ACY77958	AH1N1	Q86UL8	KEEI;NENV;PEDL;RRTRV;S	PDZ;PDZ;PDZ;PDZ;WW
ACY77958	AH1N1	Q86UR1	ATNPIVP	SH3_1
ACY77958	AH1N1	Q86UR5	KEEI;NENV;PEDL;RRTRV	PDZ;PDZ;PDZ;PDZ
ACY77958	AH1N1	Q86UT5	KEEI;NENV;PEDL;RRTRV	PDZ;PDZ;PDZ;PDZ
ACY77958	AH1N1	Q86WN1	ATNPIVP	SH3_1
ACY77958	AH1N1	Q86WV1	ATNPIVP	SH3_1
ACY77958	AH1N1	Q86YR5	EEYD	TPR_1
ACY77958	AH1N1	Q8IUR5	EEYD	TPR_1
ACY77958	AH1N1	Q8IVF2	KEEI;NENV;PEDL;RRTRV	PDZ;PDZ;PDZ;PDZ
ACY77958	AH1N1	Q8IVF5	KEEI;NENV;PEDL;RRTRV	PDZ;PDZ;PDZ;PDZ
ACY77958	AH1N1	Q8IVI9	ATNPIVP	SH3_1
ACY77958	AH1N1	Q8IW93	ATNPIVP	SH3_1
ACY77958	AH1N1	Q8IWW6	ATNPIVP	SH3_1
ACY77958	AH1N1	Q8IX03	S	WW
ACY77958	AH1N1	Q8IXJ6	RRNK;RRTR	SIR2;SIR2
ACY77958	AH1N1	Q8IXQ8	KEEI;NENV;PEDL;RRTRV	PDZ;PDZ;PDZ;PDZ
ACY77958	AH1N1	Q8IYB4	EEYD	TPR_1
ACY77958	AH1N1	Q8IZP0	ATNPIVP	SH3_1
ACY77958	AH1N1	Q8IZP2	EEYD	TPR_1
ACY77958	AH1N1	Q8N157	ATNPIVP	SH3_1
ACY77958	AH1N1	Q8N302	TNPI	FHA
ACY77958	AH1N1	Q8N394	EEYD	TPR_1
ACY77958	AH1N1	Q8N3R9	KEEI;NENV;PEDL;RRTRV	PDZ;PDZ;PDZ;PDZ
ACY77958	AH1N1	Q8N3X1	S	WW
ACY77958	AH1N1	Q8N448	KEEI;NENV;PEDL;RRTRV	PDZ;PDZ;PDZ;PDZ
ACY77958	AH1N1	Q8N5V2	ATNPIVP	SH3_1
ACY77958	AH1N1	Q8N6T7	RRNK;RRTR	SIR2;SIR2
ACY77958	AH1N1	Q8NBP0	EEYD	TPR_1
ACY77958	AH1N1	Q8NDW8	EEYD	TPR_1
ACY77958	AH1N1	Q8NEE8	EEYD	TPR_1
ACY77958	AH1N1	Q8NEN9	KEEI;NENV;PEDL;RRTRV	PDZ;PDZ;PDZ;PDZ
ACY77958	AH1N1	Q8NFA2	ATNPIVP	SH3_1
ACY77958	AH1N1	Q8NFI4	EEYD	TPR_1
ACY77958	AH1N1	Q8NI35	KEEI;NENV;PEDL;RRTRV	PDZ;PDZ;PDZ;PDZ
ACY77958	AH1N1	Q8TAD8	TNPI	FHA
ACY77958	AH1N1	Q8TAM2	EEYD	TPR_1
ACY77958	AH1N1	Q8TBB1	KEEI;NENV;PEDL;RRTRV	PDZ;PDZ;PDZ;PDZ
ACY77958	AH1N1	Q8TC17	ATNPIVP	SH3_1
ACY77958	AH1N1	Q8TCX5	KEEI;NENV;PEDL;RRTRV	PDZ;PDZ;PDZ;PDZ
ACY77958	AH1N1	Q8TDM6	KEEI;NENV;PEDL;RRTRV	PDZ;PDZ;PDZ;PDZ
ACY77958	AH1N1	Q8TE67	ATNPIVP	SH3_1
ACY77958	AH1N1	Q8TE68	ATNPIVP	SH3_1
ACY77958	AH1N1	Q8TEC5	ATNPIVP	SH3_1
ACY77958	AH1N1	Q8TEJ3	ATNPIVP	SH3_1
ACY77958	AH1N1	Q8TEU7	KEEI;NENV;PEDL;RRTRV	PDZ;PDZ;PDZ;PDZ
ACY77958	AH1N1	Q8TEW0	KEEI;NENV;PEDL;RRTRV	PDZ;PDZ;PDZ;PDZ
ACY77958	AH1N1	Q8TEW8	KEEI;NENV;PEDL;RRTRV	PDZ;PDZ;PDZ;PDZ
ACY77958	AH1N1	Q8TF17	ATNPIVP;EEYD	SH3_1;TPR_1
ACY77958	AH1N1	Q8TF42	ATNPIVP	SH3_1
ACY77958	AH1N1	Q8TF64	KEEI;NENV;PEDL;RRTRV	PDZ;PDZ;PDZ;PDZ
ACY77958	AH1N1	Q8TF65	KEEI;NENV;PEDL;RRTRV	PDZ;PDZ;PDZ;PDZ
ACY77958	AH1N1	Q8TF72	KEEI;NENV;PEDL;RRTRV	PDZ;PDZ;PDZ;PDZ
ACY77958	AH1N1	Q8WUF5	ATNPIVP	SH3_1
ACY77958	AH1N1	Q8WV41	ATNPIVP	SH3_1
ACY77958	AH1N1	Q8WWI1	KEEI;NENV;PEDL;RRTRV	PDZ;PDZ;PDZ;PDZ
ACY77958	AH1N1	Q8WXI2	KEEI;NENV;PEDL;RRTRV	PDZ;PDZ;PDZ;PDZ
ACY77958	AH1N1	Q8WXU2	EEYD	TPR_1
ACY77958	AH1N1	Q92614	KEEI;NENV;PEDL;RRTRV	PDZ;PDZ;PDZ;PDZ
ACY77958	AH1N1	Q92623	EEYD	TPR_1
ACY77958	AH1N1	Q92743	KEEI;NENV;PEDL;RRTRV	PDZ;PDZ;PDZ;PDZ
ACY77958	AH1N1	Q92783	ATNPIVP	SH3_1
ACY77958	AH1N1	Q92796	ATNPIVP;KEEI;NENV;PEDL;RRTRV	SH3_1;PDZ;PDZ;PDZ;PDZ
ACY77958	AH1N1	Q92870	S	WW
ACY77958	AH1N1	Q92882	ATNPIVP	SH3_1
ACY77958	AH1N1	Q92968	ATNPIVP	SH3_1
ACY77958	AH1N1	Q92997	KEEI;NENV;PEDL;RRTRV	PDZ;PDZ;PDZ;PDZ
ACY77958	AH1N1	Q969T3	EEYD	TPR_1
ACY77958	AH1N1	Q96AE7	EEYD	TPR_1
ACY77958	AH1N1	Q96AY4	EEYD	TPR_1
ACY77958	AH1N1	Q96B97	ATNPIVP	SH3_1
ACY77958	AH1N1	Q96CG3	TNPI	FHA
ACY77958	AH1N1	Q96DR7	ATNPIVP	SH3_1
ACY77958	AH1N1	Q96EB6	RRNK;RRTR	SIR2;SIR2
ACY77958	AH1N1	Q96EP1	TNPI	FHA
ACY77958	AH1N1	Q96EQ0	EEYD	TPR_1
ACY77958	AH1N1	Q96EZ8	TNPI	FHA
ACY77958	AH1N1	Q96FS4	KEEI;NENV;PEDL;RRTRV	PDZ;PDZ;PDZ;PDZ
ACY77958	AH1N1	Q96HC4	KEEI;NENV;PEDL;RRTRV	PDZ;PDZ;PDZ;PDZ
ACY77958	AH1N1	Q96HL8	ATNPIVP	SH3_1
ACY77958	AH1N1	Q96HU1	ATNPIVP	SH3_1
ACY77958	AH1N1	Q96J02	S	WW
ACY77958	AH1N1	Q96JB8	KEEI;NENV;PEDL;RRTRV	PDZ;PDZ;PDZ;PDZ
ACY77958	AH1N1	Q96JH8	KEEI;NENV;PEDL;RRTRV	PDZ;PDZ;PDZ;PDZ
ACY77958	AH1N1	Q96JY6	KEEI;NENV;PEDL;RRTRV	PDZ;PDZ;PDZ;PDZ
ACY77958	AH1N1	Q96KQ4	ATNPIVP	SH3_1
ACY77958	AH1N1	Q96L92	KEEI;NENV;PEDL;RRTRV	PDZ;PDZ;PDZ;PDZ
ACY77958	AH1N1	Q96L93	TNPI	FHA
ACY77958	AH1N1	Q96MF2	ATNPIVP	SH3_1
ACY77958	AH1N1	Q96N46	EEYD	TPR_1
ACY77958	AH1N1	Q96N96	ATNPIVP	SH3_1
ACY77958	AH1N1	Q96NW7	KEEI;NENV;PEDL;RRTRV	PDZ;PDZ;PDZ;PDZ
ACY77958	AH1N1	Q96PU5	S	WW
ACY77958	AH1N1	Q96QZ7	KEEI;NENV;PEDL;RRTRV;S	PDZ;PDZ;PDZ;PDZ;WW
ACY77958	AH1N1	Q96RF0	ATNPIVP	SH3_1
ACY77958	AH1N1	Q96RK4	EEYD	TPR_1
ACY77958	AH1N1	Q96RT1	KEEI;NENV;PEDL;RRTRV	PDZ;PDZ;PDZ;PDZ
ACY77958	AH1N1	Q96RU3	ATNPIVP	SH3_1
ACY77958	AH1N1	Q96SB3	KEEI;NENV;PEDL;RRTRV	PDZ;PDZ;PDZ;PDZ
ACY77958	AH1N1	Q99469	ATNPIVP	SH3_1
ACY77958	AH1N1	Q99614	EEYD	TPR_1
ACY77958	AH1N1	Q99615	EEYD	TPR_1
ACY77958	AH1N1	Q99666	EEYD	TPR_1
ACY77958	AH1N1	Q99767	KEEI;NENV;PEDL;RRTRV	PDZ;PDZ;PDZ;PDZ
ACY77958	AH1N1	Q99961	ATNPIVP	SH3_1
ACY77958	AH1N1	Q99963	ATNPIVP	SH3_1
ACY77958	AH1N1	Q9BRR9	ATNPIVP	SH3_1
ACY77958	AH1N1	Q9BTA9	S	WW
ACY77958	AH1N1	Q9BVN2	ATNPIVP	SH3_1
ACY77958	AH1N1	Q9BWU0	TNPI	FHA
ACY77958	AH1N1	Q9BX66	ATNPIVP	SH3_1
ACY77958	AH1N1	Q9BXM0	KEEI;NENV;PEDL;RRTRV	PDZ;PDZ;PDZ;PDZ
ACY77958	AH1N1	Q9BY11	ATNPIVP	SH3_1
ACY77958	AH1N1	Q9BYB0	KEEI;NENV;PEDL;RRTRV	PDZ;PDZ;PDZ;PDZ
ACY77958	AH1N1	Q9BYG4	KEEI;NENV;PEDL;RRTRV	PDZ;PDZ;PDZ;PDZ
ACY77958	AH1N1	Q9BYG5	KEEI;NENV;PEDL;RRTRV	PDZ;PDZ;PDZ;PDZ
ACY77958	AH1N1	Q9BYW2	S	WW
ACY77958	AH1N1	Q9C0E4	KEEI;NENV;PEDL;RRTRV	PDZ;PDZ;PDZ;PDZ
ACY77958	AH1N1	Q9GZV5	S	WW
ACY77958	AH1N1	Q9H0B6	EEYD	TPR_1
ACY77958	AH1N1	Q9H0M0	S	WW
ACY77958	AH1N1	Q9H190	KEEI;NENV;PEDL;RRTRV	PDZ;PDZ;PDZ;PDZ
ACY77958	AH1N1	Q9H1H9	TNPI	FHA
ACY77958	AH1N1	Q9H4B6	S	WW
ACY77958	AH1N1	Q9H4Z3	S	WW
ACY77958	AH1N1	Q9H5P4	KEEI;NENV;PEDL;RRTRV	PDZ;PDZ;PDZ;PDZ
ACY77958	AH1N1	Q9H6Q3	ATNPIVP	SH3_1
ACY77958	AH1N1	Q9H6S3	ATNPIVP	SH3_1
ACY77958	AH1N1	Q9H6T3	EEYD	TPR_1
ACY77958	AH1N1	Q9H6Y5	KEEI;NENV;PEDL;RRTRV	PDZ;PDZ;PDZ;PDZ
ACY77958	AH1N1	Q9H7D0	ATNPIVP	SH3_1
ACY77958	AH1N1	Q9H892	EEYD	TPR_1
ACY77958	AH1N1	Q9H987	KEEI;NENV;PEDL;RRTRV	PDZ;PDZ;PDZ;PDZ
ACY77958	AH1N1	Q9H9A5	EEYD	TPR_1
ACY77958	AH1N1	Q9HAP6	KEEI;NENV;PEDL;RRTRV	PDZ;PDZ;PDZ;PDZ
ACY77958	AH1N1	Q9HAU4	S	WW
ACY77958	AH1N1	Q9HCE7	S	WW
ACY77958	AH1N1	Q9HD26	KEEI;NENV;PEDL;RRTRV	PDZ;PDZ;PDZ;PDZ
ACY77958	AH1N1	Q9NPB6	KEEI;NENV;PEDL;RRTRV	PDZ;PDZ;PDZ;PDZ
ACY77958	AH1N1	Q9NQ75	ATNPIVP	SH3_1
ACY77958	AH1N1	Q9NQT8	TNPI	FHA
ACY77958	AH1N1	Q9NR12	KEEI;NENV;PEDL;RRTRV	PDZ;PDZ;PDZ;PDZ
ACY77958	AH1N1	Q9NR80	ATNPIVP	SH3_1
ACY77958	AH1N1	Q9NRC8	RRNK;RRTR	SIR2;SIR2
ACY77958	AH1N1	Q9NRD5	KEEI;NENV;PEDL;RRTRV	PDZ;PDZ;PDZ;PDZ
ACY77958	AH1N1	Q9NSK0	EEYD	TPR_1
ACY77958	AH1N1	Q9NSN8	KEEI;NENV;PEDL;RRTRV	PDZ;PDZ;PDZ;PDZ
ACY77958	AH1N1	Q9NTG7	RRNK;RRTR	SIR2;SIR2
ACY77958	AH1N1	Q9NUP9	KEEI;NENV;PEDL;RRTRV	PDZ;PDZ;PDZ;PDZ
ACY77958	AH1N1	Q9NXA8	RRNK;RRTR	SIR2;SIR2
ACY77958	AH1N1	Q9NY99	KEEI;NENV;PEDL;RRTRV	PDZ;PDZ;PDZ;PDZ
ACY77958	AH1N1	Q9NYB9	ATNPIVP	SH3_1
ACY77958	AH1N1	Q9NZC7	S	WW
ACY77958	AH1N1	Q9NZM3	ATNPIVP	SH3_1
ACY77958	AH1N1	Q9NZN5	KEEI;NENV;PEDL;RRTRV	PDZ;PDZ;PDZ;PDZ
ACY77958	AH1N1	Q9NZQ3	ATNPIVP	SH3_1
ACY77958	AH1N1	Q9NZW5	KEEI;NENV;PEDL;RRTRV	PDZ;PDZ;PDZ;PDZ
ACY77958	AH1N1	Q9P0V3	ATNPIVP	SH3_1
ACY77958	AH1N1	Q9P202	KEEI;NENV;PEDL;RRTRV	PDZ;PDZ;PDZ;PDZ
ACY77958	AH1N1	Q9P227	KEEI;NENV;PEDL;RRTRV	PDZ;PDZ;PDZ;PDZ
ACY77958	AH1N1	Q9P2A4	ATNPIVP	SH3_1
ACY77958	AH1N1	Q9P2F8	KEEI;NENV;PEDL;RRTRV	PDZ;PDZ;PDZ;PDZ
ACY77958	AH1N1	Q9P2P5	S	WW
ACY77958	AH1N1	Q9UBQ7	PEDLS	2-Hacid_dh
ACY77958	AH1N1	Q9UDY2	KEEI;NENV;PEDL;RRTRV	PDZ;PDZ;PDZ;PDZ
ACY77958	AH1N1	Q9UGR2	EEYD	TPR_1
ACY77958	AH1N1	Q9UIM3	EEYD	TPR_1
ACY77958	AH1N1	Q9UJU6	ATNPIVP	SH3_1
ACY77958	AH1N1	Q9UJX2	EEYD	TPR_1
ACY77958	AH1N1	Q9UKS6	ATNPIVP	SH3_1
ACY77958	AH1N1	Q9ULH1	ATNPIVP	SH3_1
ACY77958	AH1N1	Q9ULJ8	KEEI;NENV;PEDL;RRTRV	PDZ;PDZ;PDZ;PDZ
ACY77958	AH1N1	Q9ULL8	KEEI;NENV;PEDL;RRTRV	PDZ;PDZ;PDZ;PDZ
ACY77958	AH1N1	Q9ULT0	EEYD	TPR_1
ACY77958	AH1N1	Q9UMS6	KEEI;NENV;PEDL;RRTRV	PDZ;PDZ;PDZ;PDZ
ACY77958	AH1N1	Q9UNA1	ATNPIVP	SH3_1
ACY77958	AH1N1	Q9UNE7	EEYD	TPR_1
ACY77958	AH1N1	Q9UNF0	ATNPIVP	SH3_1
ACY77958	AH1N1	Q9UPQ7	KEEI;NENV;PEDL;RRTRV	PDZ;PDZ;PDZ;PDZ
ACY77958	AH1N1	Q9UPX8	KEEI;NENV;PEDL;RRTRV	PDZ;PDZ;PDZ;PDZ
ACY77958	AH1N1	Q9UQ26	KEEI;NENV;PEDL;RRTRV	PDZ;PDZ;PDZ;PDZ
ACY77958	AH1N1	Q9UQF2	ATNPIVP	SH3_1
ACY77958	AH1N1	Q9Y242	TNPI	FHA
ACY77958	AH1N1	Q9Y2H9	KEEI;NENV;PEDL;RRTRV	PDZ;PDZ;PDZ;PDZ
ACY77958	AH1N1	Q9Y371	ATNPIVP	SH3_1
ACY77958	AH1N1	Q9Y3R0	KEEI;NENV;PEDL;RRTRV	PDZ;PDZ;PDZ;PDZ
ACY77958	AH1N1	Q9Y4F5	TNPI	FHA
ACY77958	AH1N1	Q9Y4G8	KEEI;NENV;PEDL;RRTRV	PDZ;PDZ;PDZ;PDZ
ACY77958	AH1N1	Q9Y566	KEEI;NENV;PEDL;RRTRV	PDZ;PDZ;PDZ;PDZ
ACY77958	AH1N1	Q9Y5K6	ATNPIVP	SH3_1
ACY77958	AH1N1	Q9Y5X1	ATNPIVP	SH3_1
ACY77958	AH1N1	Q9Y6E7	RRNK;RRTR	SIR2;SIR2
ACY77958	AH1N1	Q9Y6N9	KEEI;NENV;PEDL;RRTRV	PDZ;PDZ;PDZ;PDZ
ACY77961	AH1N1	A1A4S6	IGQVSRP;TTGVEKP	SH3_1;SH3_1
ACY77961	AH1N1	A1IGU5	IGQVSRP;TTGVEKP	SH3_1;SH3_1
ACY77961	AH1N1	A1X283	IGQVSRP;TTGVEKP	SH3_1;SH3_1
ACY77961	AH1N1	A4D2P6	EEKI;EETI;GEDV;GEGI;PEKV;RDNL;RDRI	PDZ;PDZ;PDZ;PDZ;PDZ;PDZ;PDZ
ACY77961	AH1N1	A6NI28	IGQVSRP;TTGVEKP	SH3_1;SH3_1
ACY77961	AH1N1	A6NI72	IGQVSRP;TTGVEKP	SH3_1;SH3_1
ACY77961	AH1N1	A6NKC9	YTLD	SH2
ACY77961	AH1N1	A7KAX9	IGQVSRP;TTGVEKP	SH3_1;SH3_1
ACY77961	AH1N1	A8MUH7	EEKI;EETI;GEDV;GEGI;PEKV;RDNL;RDRI	PDZ;PDZ;PDZ;PDZ;PDZ;PDZ;PDZ
ACY77961	AH1N1	A8MVU1	IGQVSRP;TTGVEKP	SH3_1;SH3_1
ACY77961	AH1N1	B1AJZ9	THAL;TSQL	FHA;FHA
ACY77961	AH1N1	O00151	EEKI;EETI;GEDV;GEGI;PEKV;RDNL;RDRI	PDZ;PDZ;PDZ;PDZ;PDZ;PDZ;PDZ
ACY77961	AH1N1	O00160	IGQVSRP;TTGVEKP	SH3_1;SH3_1
ACY77961	AH1N1	O00213	IGESPR;K;LRTTPR	WW;WW;WW
ACY77961	AH1N1	O00233	EEKI;EETI;GEDV;GEGI;PEKV;RDNL;RDRI	PDZ;PDZ;PDZ;PDZ;PDZ;PDZ;PDZ
ACY77961	AH1N1	O00257	ATKA	Chromo
ACY77961	AH1N1	O00308	IGESPR;K;LRTTPR	WW;WW;WW
ACY77961	AH1N1	O00459	YTLD	SH2
ACY77961	AH1N1	O00463	TGEE;TIEE	MATH;MATH
ACY77961	AH1N1	O00560	EEKI;EETI;GEDV;GEGI;PEKV;RDNL;RDRI	PDZ;PDZ;PDZ;PDZ;PDZ;PDZ;PDZ
ACY77961	AH1N1	O00743	PEKVDFD	Metallophos
ACY77961	AH1N1	O14492	YTLD	SH2
ACY77961	AH1N1	O14508	YTLD	SH2
ACY77961	AH1N1	O14512	YTLD	SH2
ACY77961	AH1N1	O14543	YTLD	SH2
ACY77961	AH1N1	O14544	YTLD	SH2
ACY77961	AH1N1	O14640	EEKI;EETI;GEDV;GEGI;PEKV;RDNL;RDRI	PDZ;PDZ;PDZ;PDZ;PDZ;PDZ;PDZ
ACY77961	AH1N1	O14641	EEKI;EETI;GEDV;GEGI;PEKV;RDNL;RDRI	PDZ;PDZ;PDZ;PDZ;PDZ;PDZ;PDZ
ACY77961	AH1N1	O14646	ATKA	Chromo
ACY77961	AH1N1	O14647	ATKA	Chromo
ACY77961	AH1N1	O14745	EEKI;EETI;GEDV;GEGI;PEKV;RDNL;RDRI	PDZ;PDZ;PDZ;PDZ;PDZ;PDZ;PDZ
ACY77961	AH1N1	O14776	IGESPR;K;LRTTPR	WW;WW;WW
ACY77961	AH1N1	O14796	YTLD	SH2
ACY77961	AH1N1	O14829	PEKVDFD	Metallophos
ACY77961	AH1N1	O14830	PEKVDFD	Metallophos
ACY77961	AH1N1	O14907	EEKI;EETI;GEDV;GEGI;PEKV;RDNL;RDRI	PDZ;PDZ;PDZ;PDZ;PDZ;PDZ;PDZ
ACY77961	AH1N1	O14908	EEKI;EETI;GEDV;GEGI;PEKV;RDNL;RDRI	PDZ;PDZ;PDZ;PDZ;PDZ;PDZ;PDZ
ACY77961	AH1N1	O14910	EEKI;EETI;GEDV;GEGI;PEKV;RDNL;RDRI	PDZ;PDZ;PDZ;PDZ;PDZ;PDZ;PDZ
ACY77961	AH1N1	O14924	EEKI;EETI;GEDV;GEGI;PEKV;RDNL;RDRI	PDZ;PDZ;PDZ;PDZ;PDZ;PDZ;PDZ
ACY77961	AH1N1	O14936	EEKI;EETI;GEDV;GEGI;PEKV;RDNL;RDRI	PDZ;PDZ;PDZ;PDZ;PDZ;PDZ;PDZ
ACY77961	AH1N1	O15018	EEKI;EETI;GEDV;GEGI;PEKV;RDNL;RDRI	PDZ;PDZ;PDZ;PDZ;PDZ;PDZ;PDZ
ACY77961	AH1N1	O15021	EEKI;EETI;GEDV;GEGI;PEKV;RDNL;RDRI	PDZ;PDZ;PDZ;PDZ;PDZ;PDZ;PDZ
ACY77961	AH1N1	O15085	EEKI;EETI;GEDV;GEGI;PEKV;RDNL;RDRI	PDZ;PDZ;PDZ;PDZ;PDZ;PDZ;PDZ
ACY77961	AH1N1	O15146	EPNGCIE	Pkinase_Tyr
ACY77961	AH1N1	O15197	EPNGCIE	Pkinase_Tyr
ACY77961	AH1N1	O15259	IGQVSRP;TTGVEKP	SH3_1;SH3_1
ACY77961	AH1N1	O15357	YTLD	SH2
ACY77961	AH1N1	O15428	IGESPR;K;LRTTPR	WW;WW;WW
ACY77961	AH1N1	O15442	PEKVDFD	Metallophos
ACY77961	AH1N1	O15524	YTLD	SH2
ACY77961	AH1N1	O43150	IGQVSRP;TTGVEKP	SH3_1;SH3_1
ACY77961	AH1N1	O43166	EEKI;EETI;GEDV;GEGI;PEKV;RDNL;RDRI	PDZ;PDZ;PDZ;PDZ;PDZ;PDZ;PDZ
ACY77961	AH1N1	O43281	IGQVSRP;TTGVEKP	SH3_1;SH3_1
ACY77961	AH1N1	O43283	EPNGCIE	Pkinase_Tyr
ACY77961	AH1N1	O43295	IGQVSRP;TTGVEKP	SH3_1;SH3_1
ACY77961	AH1N1	O43318	EPNGCIE	Pkinase_Tyr
ACY77961	AH1N1	O43463	ATKA	Chromo
ACY77961	AH1N1	O43464	EEKI;EETI;GEDV;GEGI;PEKV;RDNL;RDRI	PDZ;PDZ;PDZ;PDZ;PDZ;PDZ;PDZ
ACY77961	AH1N1	O43586	IGQVSRP;TTGVEKP	SH3_1;SH3_1
ACY77961	AH1N1	O43639	IGQVSRP;TTGVEKP;YTLD	SH3_1;SH3_1;SH2
ACY77961	AH1N1	O43791	TGEE;TIEE	MATH;MATH
ACY77961	AH1N1	O43896	THAL;TSQL	FHA;FHA
ACY77961	AH1N1	O60307	EEKI;EETI;GEDV;GEGI;PEKV;RDNL;RDRI	PDZ;PDZ;PDZ;PDZ;PDZ;PDZ;PDZ
ACY77961	AH1N1	O60333	THAL;TSQL	FHA;FHA
ACY77961	AH1N1	O60504	IGQVSRP;TTGVEKP	SH3_1;SH3_1
ACY77961	AH1N1	O60563	RPLRL	Cyclin_N
ACY77961	AH1N1	O60583	RPLRL	Cyclin_N
ACY77961	AH1N1	O60674	EPNGCIE;YTLD	Pkinase_Tyr;SH2
ACY77961	AH1N1	O60759	EEKI;EETI;GEDV;GEGI;PEKV;RDNL;RDRI	PDZ;PDZ;PDZ;PDZ;PDZ;PDZ;PDZ
ACY77961	AH1N1	O60828	IGESPR;K;LRTTPR	WW;WW;WW
ACY77961	AH1N1	O60861	IGESPR;IGQVSRP;K;LRTTPR;TTGVEKP	WW;SH3_1;WW;WW;SH3_1
ACY77961	AH1N1	O60880	YTLD	SH2
ACY77961	AH1N1	O60934	THAL;TSQL	FHA;FHA
ACY77961	AH1N1	O75044	IGQVSRP;TTGVEKP	SH3_1;SH3_1
ACY77961	AH1N1	O75112	EEKI;EETI;GEDV;GEGI;PEKV;RDNL;RDRI	PDZ;PDZ;PDZ;PDZ;PDZ;PDZ;PDZ
ACY77961	AH1N1	O75159	YTLD	SH2
ACY77961	AH1N1	O75400	IGESPR;K;LRTTPR	WW;WW;WW
ACY77961	AH1N1	O75554	IGESPR;K;LRTTPR	WW;WW;WW
ACY77961	AH1N1	O75563	IGQVSRP;TTGVEKP	SH3_1;SH3_1
ACY77961	AH1N1	O75791	IGQVSRP;TTGVEKP;YTLD	SH3_1;SH3_1;SH2
ACY77961	AH1N1	O75815	YTLD	SH2
ACY77961	AH1N1	O75886	IGQVSRP;TTGVEKP	SH3_1;SH3_1
ACY77961	AH1N1	O75909	RPLRL	Cyclin_N
ACY77961	AH1N1	O75962	IGQVSRP;TTGVEKP	SH3_1;SH3_1
ACY77961	AH1N1	O75970	EEKI;EETI;GEDV;GEGI;PEKV;RDNL;RDRI	PDZ;PDZ;PDZ;PDZ;PDZ;PDZ;PDZ
ACY77961	AH1N1	O76041	IGQVSRP;TTGVEKP	SH3_1;SH3_1
ACY77961	AH1N1	O76064	THAL;TSQL	FHA;FHA
ACY77961	AH1N1	O94868	IGQVSRP;TTGVEKP	SH3_1;SH3_1
ACY77961	AH1N1	O94875	IGQVSRP;TTGVEKP	SH3_1;SH3_1
ACY77961	AH1N1	O94972	TGEE;TIEE	MATH;MATH
ACY77961	AH1N1	O95049	EEKI;EETI;GEDV;GEGI;PEKV;RDNL;RDRI	PDZ;PDZ;PDZ;PDZ;PDZ;PDZ;PDZ
ACY77961	AH1N1	O95067	RPLRL	Cyclin_N
ACY77961	AH1N1	O95503	ATKA	Chromo
ACY77961	AH1N1	O95704	IGESPR;K;LRTTPR	WW;WW;WW
ACY77961	AH1N1	O95817	IGESPR;K;LRTTPR	WW;WW;WW
ACY77961	AH1N1	O95931	ATKA	Chromo
ACY77961	AH1N1	O96017	THAL;TSQL	FHA;FHA
ACY77961	AH1N1	O96018	EEKI;EETI;GEDV;GEGI;PEKV;RDNL;RDRI	PDZ;PDZ;PDZ;PDZ;PDZ;PDZ;PDZ
ACY77961	AH1N1	O96020	RPLRL	Cyclin_N
ACY77961	AH1N1	P00519	EPNGCIE;IGQVSRP;TTGVEKP;YTLD	Pkinase_Tyr;SH3_1;SH3_1;SH2
ACY77961	AH1N1	P00533	EPNGCIE	Pkinase_Tyr
ACY77961	AH1N1	P02549	IGQVSRP;TTGVEKP	SH3_1;SH3_1
ACY77961	AH1N1	P04049	EPNGCIE	Pkinase_Tyr
ACY77961	AH1N1	P04626	EPNGCIE	Pkinase_Tyr
ACY77961	AH1N1	P04629	EPNGCIE	Pkinase_Tyr
ACY77961	AH1N1	P06213	EPNGCIE	Pkinase_Tyr
ACY77961	AH1N1	P06239	EPNGCIE;IGQVSRP;TTGVEKP;YTLD	Pkinase_Tyr;SH3_1;SH3_1;SH2
ACY77961	AH1N1	P06241	EPNGCIE;IGQVSRP;TTGVEKP;YTLD	Pkinase_Tyr;SH3_1;SH3_1;SH2
ACY77961	AH1N1	P07332	EPNGCIE;YTLD	Pkinase_Tyr;SH2
ACY77961	AH1N1	P07333	EPNGCIE	Pkinase_Tyr
ACY77961	AH1N1	P07947	EPNGCIE;IGQVSRP;TTGVEKP;YTLD	Pkinase_Tyr;SH3_1;SH3_1;SH2
ACY77961	AH1N1	P07948	EPNGCIE;IGQVSRP;TTGVEKP;YTLD	Pkinase_Tyr;SH3_1;SH3_1;SH2
ACY77961	AH1N1	P07949	EPNGCIE	Pkinase_Tyr
ACY77961	AH1N1	P08069	EPNGCIE	Pkinase_Tyr
ACY77961	AH1N1	P08581	EPNGCIE	Pkinase_Tyr
ACY77961	AH1N1	P08631	EPNGCIE;IGQVSRP;TTGVEKP;YTLD	Pkinase_Tyr;SH3_1;SH3_1;SH2
ACY77961	AH1N1	P08922	EPNGCIE	Pkinase_Tyr
ACY77961	AH1N1	P09619	EPNGCIE	Pkinase_Tyr
ACY77961	AH1N1	P09769	EPNGCIE;IGQVSRP;TTGVEKP;YTLD	Pkinase_Tyr;SH3_1;SH3_1;SH2
ACY77961	AH1N1	P0C7Q3	RPLRL	Cyclin_N
ACY77961	AH1N1	P0C7X3	RPLRL	Cyclin_N
ACY77961	AH1N1	P10398	EPNGCIE	Pkinase_Tyr
ACY77961	AH1N1	P10721	EPNGCIE	Pkinase_Tyr
ACY77961	AH1N1	P11362	EPNGCIE	Pkinase_Tyr
ACY77961	AH1N1	P11532	IGESPR;K;LRTTPR	WW;WW;WW
ACY77961	AH1N1	P12931	EPNGCIE;IGQVSRP;TTGVEKP;YTLD	Pkinase_Tyr;SH3_1;SH3_1;SH2
ACY77961	AH1N1	P13686	PEKVDFD	Metallophos
ACY77961	AH1N1	P14317	IGQVSRP;TTGVEKP	SH3_1;SH3_1
ACY77961	AH1N1	P14598	IGQVSRP;TTGVEKP	SH3_1;SH3_1
ACY77961	AH1N1	P14616	EPNGCIE	Pkinase_Tyr
ACY77961	AH1N1	P14635	RPLRL	Cyclin_N
ACY77961	AH1N1	P15056	EPNGCIE	Pkinase_Tyr
ACY77961	AH1N1	P15498	IGQVSRP;TTGVEKP;YTLD	SH3_1;SH3_1;SH2
ACY77961	AH1N1	P15882	YTLD	SH2
ACY77961	AH1N1	P16066	EPNGCIE	Pkinase_Tyr
ACY77961	AH1N1	P16234	EPNGCIE	Pkinase_Tyr
ACY77961	AH1N1	P16298	PEKVDFD	Metallophos
ACY77961	AH1N1	P16333	IGQVSRP;TTGVEKP;YTLD	SH3_1;SH3_1;SH2
ACY77961	AH1N1	P16591	EPNGCIE;YTLD	Pkinase_Tyr;SH2
ACY77961	AH1N1	P16885	IGQVSRP;TTGVEKP;YTLD	SH3_1;SH3_1;SH2
ACY77961	AH1N1	P17405	PEKVDFD	Metallophos
ACY77961	AH1N1	P17948	EPNGCIE	Pkinase_Tyr
ACY77961	AH1N1	P19174	IGQVSRP;TTGVEKP;YTLD	SH3_1;SH3_1;SH2
ACY77961	AH1N1	P19878	IGQVSRP;TTGVEKP	SH3_1;SH3_1
ACY77961	AH1N1	P20248	RPLRL	Cyclin_N
ACY77961	AH1N1	P20594	EPNGCIE	Pkinase_Tyr
ACY77961	AH1N1	P20929	IGQVSRP;TTGVEKP	SH3_1;SH3_1
ACY77961	AH1N1	P20936	IGQVSRP;TTGVEKP;YTLD	SH3_1;SH3_1;SH2
ACY77961	AH1N1	P21589	PEKVDFD	Metallophos
ACY77961	AH1N1	P21709	EPNGCIE	Pkinase_Tyr
ACY77961	AH1N1	P21802	EPNGCIE	Pkinase_Tyr
ACY77961	AH1N1	P21860	EPNGCIE	Pkinase_Tyr
ACY77961	AH1N1	P22455	EPNGCIE	Pkinase_Tyr
ACY77961	AH1N1	P22607	EPNGCIE	Pkinase_Tyr
ACY77961	AH1N1	P22674	RPLRL	Cyclin_N
ACY77961	AH1N1	P23458	EPNGCIE	Pkinase_Tyr
ACY77961	AH1N1	P24385	RPLRL	Cyclin_N
ACY77961	AH1N1	P24863	RPLRL	Cyclin_N
ACY77961	AH1N1	P24864	RPLRL	Cyclin_N
ACY77961	AH1N1	P25092	EPNGCIE	Pkinase_Tyr
ACY77961	AH1N1	P26045	EEKI;EETI;GEDV;GEGI;PEKV;RDNL;RDRI	PDZ;PDZ;PDZ;PDZ;PDZ;PDZ;PDZ
ACY77961	AH1N1	P27348	KSETWP	14-3-3
ACY77961	AH1N1	P27986	YTLD	SH2
ACY77961	AH1N1	P29074	EEKI;EETI;GEDV;GEGI;PEKV;RDNL;RDRI	PDZ;PDZ;PDZ;PDZ;PDZ;PDZ;PDZ
ACY77961	AH1N1	P29317	EPNGCIE	Pkinase_Tyr
ACY77961	AH1N1	P29320	EPNGCIE	Pkinase_Tyr
ACY77961	AH1N1	P29322	EPNGCIE	Pkinase_Tyr
ACY77961	AH1N1	P29323	EPNGCIE	Pkinase_Tyr
ACY77961	AH1N1	P29350	YTLD	SH2
ACY77961	AH1N1	P29353	YTLD	SH2
ACY77961	AH1N1	P29376	EPNGCIE	Pkinase_Tyr
ACY77961	AH1N1	P29475	EEKI;EETI;GEDV;GEGI;PEKV;RDNL;RDRI	PDZ;PDZ;PDZ;PDZ;PDZ;PDZ;PDZ
ACY77961	AH1N1	P29597	EPNGCIE	Pkinase_Tyr
ACY77961	AH1N1	P30279	RPLRL	Cyclin_N
ACY77961	AH1N1	P30281	RPLRL	Cyclin_N
ACY77961	AH1N1	P30530	EPNGCIE	Pkinase_Tyr
ACY77961	AH1N1	P31946	KSETWP	14-3-3
ACY77961	AH1N1	P31947	KSETWP	14-3-3
ACY77961	AH1N1	P34925	EPNGCIE	Pkinase_Tyr
ACY77961	AH1N1	P35590	EPNGCIE	Pkinase_Tyr
ACY77961	AH1N1	P35916	EPNGCIE	Pkinase_Tyr
ACY77961	AH1N1	P35968	EPNGCIE	Pkinase_Tyr
ACY77961	AH1N1	P36873	PEKVDFD	Metallophos
ACY77961	AH1N1	P36888	EPNGCIE	Pkinase_Tyr
ACY77961	AH1N1	P40763	YTLD	SH2
ACY77961	AH1N1	P41002	RPLRL	Cyclin_N
ACY77961	AH1N1	P41240	EPNGCIE;IGQVSRP;TTGVEKP;YTLD	Pkinase_Tyr;SH3_1;SH3_1;SH2
ACY77961	AH1N1	P42224	YTLD	SH2
ACY77961	AH1N1	P42226	YTLD	SH2
ACY77961	AH1N1	P42229	YTLD	SH2
ACY77961	AH1N1	P42679	EPNGCIE;IGQVSRP;TTGVEKP;YTLD	Pkinase_Tyr;SH3_1;SH3_1;SH2
ACY77961	AH1N1	P42680	EPNGCIE;IGQVSRP;TTGVEKP;YTLD	Pkinase_Tyr;SH3_1;SH3_1;SH2
ACY77961	AH1N1	P42681	EPNGCIE;IGQVSRP;TTGVEKP;YTLD	Pkinase_Tyr;SH3_1;SH3_1;SH2
ACY77961	AH1N1	P42684	EPNGCIE;IGQVSRP;TTGVEKP;YTLD	Pkinase_Tyr;SH3_1;SH3_1;SH2
ACY77961	AH1N1	P42685	EPNGCIE;IGQVSRP;TTGVEKP;YTLD	Pkinase_Tyr;SH3_1;SH3_1;SH2
ACY77961	AH1N1	P43403	EPNGCIE;YTLD	Pkinase_Tyr;SH2
ACY77961	AH1N1	P43405	EPNGCIE;YTLD	Pkinase_Tyr;SH2
ACY77961	AH1N1	P45973	ATKA	Chromo
ACY77961	AH1N1	P46013	THAL;TSQL	FHA;FHA
ACY77961	AH1N1	P46108	IGQVSRP;TTGVEKP;YTLD	SH3_1;SH3_1;SH2
ACY77961	AH1N1	P46109	IGQVSRP;TTGVEKP;YTLD	SH3_1;SH3_1;SH2
ACY77961	AH1N1	P46934	IGESPR;K;LRTTPR	WW;WW;WW
ACY77961	AH1N1	P46937	IGESPR;K;LRTTPR	WW;WW;WW
ACY77961	AH1N1	P46939	IGESPR;K;LRTTPR	WW;WW;WW
ACY77961	AH1N1	P46940	IGESPR;K;LRTTPR	WW;WW;WW
ACY77961	AH1N1	P48454	PEKVDFD	Metallophos
ACY77961	AH1N1	P49796	EEKI;EETI;GEDV;GEGI;PEKV;RDNL;RDRI	PDZ;PDZ;PDZ;PDZ;PDZ;PDZ;PDZ
ACY77961	AH1N1	P49959	PEKVDFD	Metallophos
ACY77961	AH1N1	P50479	EEKI;EETI;GEDV;GEGI;PEKV;RDNL;RDRI	PDZ;PDZ;PDZ;PDZ;PDZ;PDZ;PDZ
ACY77961	AH1N1	P51451	EPNGCIE;IGQVSRP;TTGVEKP;YTLD	Pkinase_Tyr;SH3_1;SH3_1;SH2
ACY77961	AH1N1	P51692	YTLD	SH2
ACY77961	AH1N1	P51813	EPNGCIE;YTLD	Pkinase_Tyr;SH2
ACY77961	AH1N1	P51841	EPNGCIE	Pkinase_Tyr
ACY77961	AH1N1	P51946	RPLRL	Cyclin_N
ACY77961	AH1N1	P51959	RPLRL	Cyclin_N
ACY77961	AH1N1	P52333	EPNGCIE	Pkinase_Tyr
ACY77961	AH1N1	P52630	YTLD	SH2
ACY77961	AH1N1	P52735	YTLD	SH2
ACY77961	AH1N1	P52757	YTLD	SH2
ACY77961	AH1N1	P53041	PEKVDFD	Metallophos
ACY77961	AH1N1	P53667	EEKI;EETI;EPNGCIE;GEDV;GEGI;PEKV;RDNL;RDRI	PDZ;PDZ;Pkinase_Tyr;PDZ;PDZ;PDZ;PDZ;PDZ
ACY77961	AH1N1	P53671	EEKI;EETI;EPNGCIE;GEDV;GEGI;PEKV;RDNL;RDRI	PDZ;PDZ;Pkinase_Tyr;PDZ;PDZ;PDZ;PDZ;PDZ
ACY77961	AH1N1	P54753	EPNGCIE	Pkinase_Tyr
ACY77961	AH1N1	P54756	EPNGCIE	Pkinase_Tyr
ACY77961	AH1N1	P54760	EPNGCIE	Pkinase_Tyr
ACY77961	AH1N1	P54762	EPNGCIE	Pkinase_Tyr
ACY77961	AH1N1	P54764	EPNGCIE	Pkinase_Tyr
ACY77961	AH1N1	P54792	EEKI;EETI;GEDV;GEGI;PEKV;RDNL;RDRI	PDZ;PDZ;PDZ;PDZ;PDZ;PDZ;PDZ
ACY77961	AH1N1	P55196	EEKI;EETI;GEDV;GEGI;PEKV;RDNL;RDRI;THAL;TSQL	PDZ;PDZ;PDZ;PDZ;PDZ;PDZ;PDZ;FHA;FHA
ACY77961	AH1N1	P55345	IGQVSRP;TTGVEKP	SH3_1;SH3_1
ACY77961	AH1N1	P56945	IGQVSRP;TTGVEKP	SH3_1;SH3_1
ACY77961	AH1N1	P57075	IGQVSRP;TTGVEKP	SH3_1;SH3_1
ACY77961	AH1N1	P57105	EEKI;EETI;GEDV;GEGI;PEKV;RDNL;RDRI	PDZ;PDZ;PDZ;PDZ;PDZ;PDZ;PDZ
ACY77961	AH1N1	P60510	PEKVDFD	Metallophos
ACY77961	AH1N1	P61981	KSETWP	14-3-3
ACY77961	AH1N1	P62136	PEKVDFD	Metallophos
ACY77961	AH1N1	P62140	PEKVDFD	Metallophos
ACY77961	AH1N1	P62258	KSETWP	14-3-3
ACY77961	AH1N1	P62714	PEKVDFD	Metallophos
ACY77961	AH1N1	P62993	IGQVSRP;TTGVEKP;YTLD	SH3_1;SH3_1;SH2
ACY77961	AH1N1	P63104	KSETWP	14-3-3
ACY77961	AH1N1	P67775	PEKVDFD	Metallophos
ACY77961	AH1N1	P78314	YTLD	SH2
ACY77961	AH1N1	P78352	EEKI;EETI;GEDV;GEGI;IGQVSRP;PEKV;RDNL;RDRI;TTGVEKP	PDZ;PDZ;PDZ;PDZ;SH3_1;PDZ;PDZ;PDZ;SH3_1
ACY77961	AH1N1	P78396	RPLRL	Cyclin_N
ACY77961	AH1N1	P83105	EEKI;EETI;GEDV;GEGI;PEKV;RDNL;RDRI	PDZ;PDZ;PDZ;PDZ;PDZ;PDZ;PDZ
ACY77961	AH1N1	P83110	EEKI;EETI;GEDV;GEGI;PEKV;RDNL;RDRI	PDZ;PDZ;PDZ;PDZ;PDZ;PDZ;PDZ
ACY77961	AH1N1	P83916	ATKA	Chromo
ACY77961	AH1N1	P85037	THAL;TSQL	FHA;FHA
ACY77961	AH1N1	P98077	YTLD	SH2
ACY77961	AH1N1	P98171	IGQVSRP;TTGVEKP	SH3_1;SH3_1
ACY77961	AH1N1	Q00013	EEKI;EETI;GEDV;GEGI;PEKV;RDNL;RDRI	PDZ;PDZ;PDZ;PDZ;PDZ;PDZ;PDZ
ACY77961	AH1N1	Q01167	THAL;TSQL	FHA;FHA
ACY77961	AH1N1	Q01973	EPNGCIE	Pkinase_Tyr
ACY77961	AH1N1	Q01974	EPNGCIE	Pkinase_Tyr
ACY77961	AH1N1	Q02410	EEKI;EETI;GEDV;GEGI;PEKV;RDNL;RDRI	PDZ;PDZ;PDZ;PDZ;PDZ;PDZ;PDZ
ACY77961	AH1N1	Q02763	EPNGCIE	Pkinase_Tyr
ACY77961	AH1N1	Q02779	EPNGCIE	Pkinase_Tyr
ACY77961	AH1N1	Q02846	EPNGCIE	Pkinase_Tyr
ACY77961	AH1N1	Q04912	EPNGCIE	Pkinase_Tyr
ACY77961	AH1N1	Q04917	KSETWP	14-3-3
ACY77961	AH1N1	Q05397	EPNGCIE	Pkinase_Tyr
ACY77961	AH1N1	Q06124	YTLD	SH2
ACY77961	AH1N1	Q06187	EPNGCIE;IGQVSRP;TTGVEKP;YTLD	Pkinase_Tyr;SH3_1;SH3_1;SH2
ACY77961	AH1N1	Q06418	EPNGCIE	Pkinase_Tyr
ACY77961	AH1N1	Q07157	EEKI;EETI;GEDV;GEGI;PEKV;RDNL;RDRI	PDZ;PDZ;PDZ;PDZ;PDZ;PDZ;PDZ
ACY77961	AH1N1	Q07912	EPNGCIE	Pkinase_Tyr
ACY77961	AH1N1	Q08209	PEKVDFD	Metallophos
ACY77961	AH1N1	Q08345	EPNGCIE	Pkinase_Tyr
ACY77961	AH1N1	Q08881	EPNGCIE;IGQVSRP;TTGVEKP;YTLD	Pkinase_Tyr;SH3_1;SH3_1;SH2
ACY77961	AH1N1	Q09666	EEKI;EETI;GEDV;GEGI;PEKV;RDNL;RDRI	PDZ;PDZ;PDZ;PDZ;PDZ;PDZ;PDZ
ACY77961	AH1N1	Q12756	THAL;TSQL	FHA;FHA
ACY77961	AH1N1	Q12774	IGQVSRP;TTGVEKP	SH3_1;SH3_1
ACY77961	AH1N1	Q12852	EPNGCIE	Pkinase_Tyr
ACY77961	AH1N1	Q12866	EPNGCIE	Pkinase_Tyr
ACY77961	AH1N1	Q12873	ATKA	Chromo
ACY77961	AH1N1	Q12923	EEKI;EETI;GEDV;GEGI;PEKV;RDNL;RDRI	PDZ;PDZ;PDZ;PDZ;PDZ;PDZ;PDZ
ACY77961	AH1N1	Q12929	IGQVSRP;TTGVEKP	SH3_1;SH3_1
ACY77961	AH1N1	Q12933	TGEE;TIEE	MATH;MATH
ACY77961	AH1N1	Q12959	EEKI;EETI;GEDV;GEGI;PEKV;RDNL;RDRI	PDZ;PDZ;PDZ;PDZ;PDZ;PDZ;PDZ
ACY77961	AH1N1	Q12965	IGQVSRP;TTGVEKP	SH3_1;SH3_1
ACY77961	AH1N1	Q12972	THAL;TSQL	FHA;FHA
ACY77961	AH1N1	Q13009	EEKI;EETI;GEDV;GEGI;PEKV;RDNL;RDRI	PDZ;PDZ;PDZ;PDZ;PDZ;PDZ;PDZ
ACY77961	AH1N1	Q13077	TGEE;TIEE	MATH;MATH
ACY77961	AH1N1	Q13094	YTLD	SH2
ACY77961	AH1N1	Q13114	TGEE;TIEE	MATH;MATH
ACY77961	AH1N1	Q13185	ATKA	Chromo
ACY77961	AH1N1	Q13239	IGQVSRP;TTGVEKP;YTLD	SH3_1;SH3_1;SH2
ACY77961	AH1N1	Q13308	EPNGCIE	Pkinase_Tyr
ACY77961	AH1N1	Q13322	YTLD	SH2
ACY77961	AH1N1	Q13368	EEKI;EETI;GEDV;GEGI;PEKV;RDNL;RDRI	PDZ;PDZ;PDZ;PDZ;PDZ;PDZ;PDZ
ACY77961	AH1N1	Q13387	IGQVSRP;TTGVEKP	SH3_1;SH3_1
ACY77961	AH1N1	Q13418	EPNGCIE	Pkinase_Tyr
ACY77961	AH1N1	Q13424	EEKI;EETI;GEDV;GEGI;PEKV;RDNL;RDRI	PDZ;PDZ;PDZ;PDZ;PDZ;PDZ;PDZ
ACY77961	AH1N1	Q13425	EEKI;EETI;GEDV;GEGI;PEKV;RDNL;RDRI	PDZ;PDZ;PDZ;PDZ;PDZ;PDZ;PDZ
ACY77961	AH1N1	Q13470	EPNGCIE	Pkinase_Tyr
ACY77961	AH1N1	Q13474	IGESPR;K;LRTTPR	WW;WW;WW
ACY77961	AH1N1	Q13526	IGESPR;K;LRTTPR	WW;WW;WW
ACY77961	AH1N1	Q13546	EPNGCIE	Pkinase_Tyr
ACY77961	AH1N1	Q13588	IGQVSRP;TTGVEKP;YTLD	SH3_1;SH3_1;SH2
ACY77961	AH1N1	Q13625	IGQVSRP;TTGVEKP	SH3_1;SH3_1
ACY77961	AH1N1	Q13796	EEKI;EETI;GEDV;GEGI;PEKV;RDNL;RDRI	PDZ;PDZ;PDZ;PDZ;PDZ;PDZ;PDZ
ACY77961	AH1N1	Q13813	IGQVSRP;TTGVEKP	SH3_1;SH3_1
ACY77961	AH1N1	Q13882	EPNGCIE;YTLD	Pkinase_Tyr;SH2
ACY77961	AH1N1	Q13884	EEKI;EETI;GEDV;GEGI;PEKV;RDNL;RDRI	PDZ;PDZ;PDZ;PDZ;PDZ;PDZ;PDZ
ACY77961	AH1N1	Q14005	EEKI;EETI;GEDV;GEGI;PEKV;RDNL;RDRI	PDZ;PDZ;PDZ;PDZ;PDZ;PDZ;PDZ
ACY77961	AH1N1	Q14094	RPLRL	Cyclin_N
ACY77961	AH1N1	Q14160	EEKI;EETI;GEDV;GEGI;PEKV;RDNL;RDRI	PDZ;PDZ;PDZ;PDZ;PDZ;PDZ;PDZ
ACY77961	AH1N1	Q14168	EEKI;EETI;GEDV;GEGI;PEKV;RDNL;RDRI	PDZ;PDZ;PDZ;PDZ;PDZ;PDZ;PDZ
ACY77961	AH1N1	Q14185	IGQVSRP;TTGVEKP	SH3_1;SH3_1
ACY77961	AH1N1	Q14247	IGQVSRP;TTGVEKP	SH3_1;SH3_1
ACY77961	AH1N1	Q14289	EPNGCIE	Pkinase_Tyr
ACY77961	AH1N1	Q14449	YTLD	SH2
ACY77961	AH1N1	Q14451	YTLD	SH2
ACY77961	AH1N1	Q14511	IGQVSRP;TTGVEKP	SH3_1;SH3_1
ACY77961	AH1N1	Q14676	THAL;TSQL	FHA;FHA
ACY77961	AH1N1	Q14765	YTLD	SH2
ACY77961	AH1N1	Q14781	ATKA	Chromo
ACY77961	AH1N1	Q14839	ATKA	Chromo
ACY77961	AH1N1	Q14847	IGQVSRP;TTGVEKP	SH3_1;SH3_1
ACY77961	AH1N1	Q14BN4	THAL;TSQL	FHA;FHA
ACY77961	AH1N1	Q14CM0	EEKI;EETI;GEDV;GEGI;PEKV;RDNL;RDRI	PDZ;PDZ;PDZ;PDZ;PDZ;PDZ;PDZ
ACY77961	AH1N1	Q15058	THAL;TSQL	FHA;FHA
ACY77961	AH1N1	Q15080	IGQVSRP;TTGVEKP	SH3_1;SH3_1
ACY77961	AH1N1	Q15303	EPNGCIE	Pkinase_Tyr
ACY77961	AH1N1	Q15375	EPNGCIE	Pkinase_Tyr
ACY77961	AH1N1	Q15464	YTLD	SH2
ACY77961	AH1N1	Q15599	EEKI;EETI;GEDV;GEGI;PEKV;RDNL;RDRI	PDZ;PDZ;PDZ;PDZ;PDZ;PDZ;PDZ
ACY77961	AH1N1	Q15642	IGQVSRP;TTGVEKP	SH3_1;SH3_1
ACY77961	AH1N1	Q15700	EEKI;EETI;GEDV;GEGI;PEKV;RDNL;RDRI	PDZ;PDZ;PDZ;PDZ;PDZ;PDZ;PDZ
ACY77961	AH1N1	Q15777	PEKVDFD	Metallophos
ACY77961	AH1N1	Q15811	IGQVSRP;TTGVEKP	SH3_1;SH3_1
ACY77961	AH1N1	Q16288	EPNGCIE	Pkinase_Tyr
ACY77961	AH1N1	Q16584	EPNGCIE	Pkinase_Tyr
ACY77961	AH1N1	Q16589	RPLRL	Cyclin_N
ACY77961	AH1N1	Q16620	EPNGCIE	Pkinase_Tyr
ACY77961	AH1N1	Q16819	TGEE;TIEE	MATH;MATH
ACY77961	AH1N1	Q16820	TGEE;TIEE	MATH;MATH
ACY77961	AH1N1	Q16832	EPNGCIE	Pkinase_Tyr
ACY77961	AH1N1	Q3L8U1	ATKA	Chromo
ACY77961	AH1N1	Q3LIE5	PEKVDFD	Metallophos
ACY77961	AH1N1	Q53F39	PEKVDFD	Metallophos
ACY77961	AH1N1	Q53GG5	EEKI;EETI;GEDV;GEGI;PEKV;RDNL;RDRI	PDZ;PDZ;PDZ;PDZ;PDZ;PDZ;PDZ
ACY77961	AH1N1	Q59H18	EPNGCIE	Pkinase_Tyr
ACY77961	AH1N1	Q5EBL8	EEKI;EETI;GEDV;GEGI;PEKV;RDNL;RDRI	PDZ;PDZ;PDZ;PDZ;PDZ;PDZ;PDZ
ACY77961	AH1N1	Q5HYK7	IGQVSRP;TTGVEKP	SH3_1;SH3_1
ACY77961	AH1N1	Q5JV73	EEKI;EETI;GEDV;GEGI;PEKV;RDNL;RDRI	PDZ;PDZ;PDZ;PDZ;PDZ;PDZ;PDZ
ACY77961	AH1N1	Q5JZY3	EPNGCIE	Pkinase_Tyr
ACY77961	AH1N1	Q5SQS7	YTLD	SH2
ACY77961	AH1N1	Q5SW79	THAL;TSQL	FHA;FHA
ACY77961	AH1N1	Q5SYB0	EEKI;EETI;GEDV;GEGI;PEKV;RDNL;RDRI	PDZ;PDZ;PDZ;PDZ;PDZ;PDZ;PDZ
ACY77961	AH1N1	Q5T0N5	IGQVSRP;TTGVEKP	SH3_1;SH3_1
ACY77961	AH1N1	Q5T2T1	EEKI;EETI;GEDV;GEGI;PEKV;RDNL;RDRI	PDZ;PDZ;PDZ;PDZ;PDZ;PDZ;PDZ
ACY77961	AH1N1	Q5T2W1	EEKI;EETI;GEDV;GEGI;PEKV;RDNL;RDRI	PDZ;PDZ;PDZ;PDZ;PDZ;PDZ;PDZ
ACY77961	AH1N1	Q5T5M9	RPLRL	Cyclin_N
ACY77961	AH1N1	Q5T5U3	EEKI;EETI;GEDV;GEGI;PEKV;RDNL;RDRI	PDZ;PDZ;PDZ;PDZ;PDZ;PDZ;PDZ
ACY77961	AH1N1	Q5TCQ9	EEKI;EETI;GEDV;GEGI;IGESPR;K;LRTTPR;PEKV;RDNL;RDRI	PDZ;PDZ;PDZ;PDZ;WW;WW;WW;PDZ;PDZ;PDZ
ACY77961	AH1N1	Q5TCX8	EPNGCIE;IGQVSRP;TTGVEKP	Pkinase_Tyr;SH3_1;SH3_1
ACY77961	AH1N1	Q5TCZ1	IGQVSRP;TTGVEKP	SH3_1;SH3_1
ACY77961	AH1N1	Q5VV41	IGQVSRP;TTGVEKP	SH3_1;SH3_1
ACY77961	AH1N1	Q5VWI1	IGESPR;K;LRTTPR	WW;WW;WW
ACY77961	AH1N1	Q5VZ18	YTLD	SH2
ACY77961	AH1N1	Q63HR2	YTLD	SH2
ACY77961	AH1N1	Q68CZ2	YTLD	SH2
ACY77961	AH1N1	Q68DX3	EEKI;EETI;GEDV;GEGI;PEKV;RDNL;RDRI	PDZ;PDZ;PDZ;PDZ;PDZ;PDZ;PDZ
ACY77961	AH1N1	Q6AWC2	IGESPR;K;LRTTPR	WW;WW;WW
ACY77961	AH1N1	Q6IN97	EEKI;EETI;GEDV;GEGI;PEKV;RDNL;RDRI	PDZ;PDZ;PDZ;PDZ;PDZ;PDZ;PDZ
ACY77961	AH1N1	Q6IQ16	TGEE;TIEE	MATH;MATH
ACY77961	AH1N1	Q6IQ23	IGESPR;K;LRTTPR	WW;WW;WW
ACY77961	AH1N1	Q6J9G0	EPNGCIE	Pkinase_Tyr
ACY77961	AH1N1	Q6NWY9	IGESPR;K;LRTTPR	WW;WW;WW
ACY77961	AH1N1	Q6P0Q8	EEKI;EETI;GEDV;GEGI;PEKV;RDNL;RDRI	PDZ;PDZ;PDZ;PDZ;PDZ;PDZ;PDZ
ACY77961	AH1N1	Q6P9H4	EEKI;EETI;GEDV;GEGI;PEKV;RDNL;RDRI	PDZ;PDZ;PDZ;PDZ;PDZ;PDZ;PDZ
ACY77961	AH1N1	Q6S5L8	YTLD	SH2
ACY77961	AH1N1	Q6VAB6	EPNGCIE	Pkinase_Tyr
ACY77961	AH1N1	Q6XZF7	IGQVSRP;TTGVEKP	SH3_1;SH3_1
ACY77961	AH1N1	Q6ZMN7	EEKI;EETI;GEDV;GEGI;PEKV;RDNL;RDRI	PDZ;PDZ;PDZ;PDZ;PDZ;PDZ;PDZ
ACY77961	AH1N1	Q6ZMN8	RPLRL	Cyclin_N
ACY77961	AH1N1	Q6ZMQ8	EPNGCIE	Pkinase_Tyr
ACY77961	AH1N1	Q6ZMT1	IGQVSRP;TTGVEKP	SH3_1;SH3_1
ACY77961	AH1N1	Q6ZNF0	PEKVDFD	Metallophos
ACY77961	AH1N1	Q6ZNK6	THAL;TSQL	FHA;FHA
ACY77961	AH1N1	Q6ZT21	PEKVDFD	Metallophos
ACY77961	AH1N1	Q6ZUM4	IGESPR;K;LRTTPR	WW;WW;WW
ACY77961	AH1N1	Q6ZWJ1	EEKI;EETI;GEDV;GEGI;IGESPR;K;LRTTPR;PEKV;RDNL;RDRI	PDZ;PDZ;PDZ;PDZ;WW;WW;WW;PDZ;PDZ;PDZ
ACY77961	AH1N1	Q70Z35	EEKI;EETI;GEDV;GEGI;PEKV;RDNL;RDRI	PDZ;PDZ;PDZ;PDZ;PDZ;PDZ;PDZ
ACY77961	AH1N1	Q76G19	EEKI;EETI;GEDV;GEGI;PEKV;RDNL;RDRI	PDZ;PDZ;PDZ;PDZ;PDZ;PDZ;PDZ
ACY77961	AH1N1	Q76N89	IGESPR;K;LRTTPR	WW;WW;WW
ACY77961	AH1N1	Q7KZ85	YTLD	SH2
ACY77961	AH1N1	Q7M4L6	YTLD	SH2
ACY77961	AH1N1	Q7Z4S9	YTLD	SH2
ACY77961	AH1N1	Q7Z6B7	IGQVSRP;TTGVEKP	SH3_1;SH3_1
ACY77961	AH1N1	Q7Z6J0	IGQVSRP;TTGVEKP	SH3_1;SH3_1
ACY77961	AH1N1	Q7Z6J2	EEKI;EETI;GEDV;GEGI;PEKV;RDNL;RDRI	PDZ;PDZ;PDZ;PDZ;PDZ;PDZ;PDZ
ACY77961	AH1N1	Q7Z7G1	YTLD	SH2
ACY77961	AH1N1	Q86UL8	EEKI;EETI;GEDV;GEGI;IGESPR;K;LRTTPR;PEKV;RDNL;RDRI	PDZ;PDZ;PDZ;PDZ;WW;WW;WW;PDZ;PDZ;PDZ
ACY77961	AH1N1	Q86UR1	IGQVSRP;TTGVEKP	SH3_1;SH3_1
ACY77961	AH1N1	Q86UR5	EEKI;EETI;GEDV;GEGI;PEKV;RDNL;RDRI	PDZ;PDZ;PDZ;PDZ;PDZ;PDZ;PDZ
ACY77961	AH1N1	Q86UT5	EEKI;EETI;GEDV;GEGI;PEKV;RDNL;RDRI	PDZ;PDZ;PDZ;PDZ;PDZ;PDZ;PDZ
ACY77961	AH1N1	Q86WN1	IGQVSRP;TTGVEKP	SH3_1;SH3_1
ACY77961	AH1N1	Q86WV1	IGQVSRP;TTGVEKP	SH3_1;SH3_1
ACY77961	AH1N1	Q8IV13	RPLRL	Cyclin_N
ACY77961	AH1N1	Q8IVF2	EEKI;EETI;GEDV;GEGI;PEKV;RDNL;RDRI	PDZ;PDZ;PDZ;PDZ;PDZ;PDZ;PDZ
ACY77961	AH1N1	Q8IVF5	EEKI;EETI;GEDV;GEGI;PEKV;RDNL;RDRI	PDZ;PDZ;PDZ;PDZ;PDZ;PDZ;PDZ
ACY77961	AH1N1	Q8IVI9	IGQVSRP;TTGVEKP	SH3_1;SH3_1
ACY77961	AH1N1	Q8IVT5	EPNGCIE	Pkinase_Tyr
ACY77961	AH1N1	Q8IW93	IGQVSRP;TTGVEKP	SH3_1;SH3_1
ACY77961	AH1N1	Q8IWB6	EPNGCIE	Pkinase_Tyr
ACY77961	AH1N1	Q8IWU2	EPNGCIE	Pkinase_Tyr
ACY77961	AH1N1	Q8IWW6	IGQVSRP;TTGVEKP	SH3_1;SH3_1
ACY77961	AH1N1	Q8IX03	IGESPR;K;LRTTPR	WW;WW;WW
ACY77961	AH1N1	Q8IXQ8	EEKI;EETI;GEDV;GEGI;PEKV;RDNL;RDRI	PDZ;PDZ;PDZ;PDZ;PDZ;PDZ;PDZ
ACY77961	AH1N1	Q8IZP0	IGQVSRP;TTGVEKP	SH3_1;SH3_1
ACY77961	AH1N1	Q8IZW8	YTLD	SH2
ACY77961	AH1N1	Q8N157	IGQVSRP;TTGVEKP	SH3_1;SH3_1
ACY77961	AH1N1	Q8N1B3	RPLRL	Cyclin_N
ACY77961	AH1N1	Q8N302	THAL;TSQL	FHA;FHA
ACY77961	AH1N1	Q8N3R9	EEKI;EETI;GEDV;GEGI;PEKV;RDNL;RDRI	PDZ;PDZ;PDZ;PDZ;PDZ;PDZ;PDZ
ACY77961	AH1N1	Q8N3X1	IGESPR;K;LRTTPR	WW;WW;WW
ACY77961	AH1N1	Q8N448	EEKI;EETI;GEDV;GEGI;PEKV;RDNL;RDRI	PDZ;PDZ;PDZ;PDZ;PDZ;PDZ;PDZ
ACY77961	AH1N1	Q8N5H7	YTLD	SH2
ACY77961	AH1N1	Q8N5V2	IGQVSRP;TTGVEKP	SH3_1;SH3_1
ACY77961	AH1N1	Q8N7R7	RPLRL	Cyclin_N
ACY77961	AH1N1	Q8N815	RPLRL	Cyclin_N
ACY77961	AH1N1	Q8N8U2	ATKA	Chromo
ACY77961	AH1N1	Q8NB16	EPNGCIE	Pkinase_Tyr
ACY77961	AH1N1	Q8ND76	RPLRL	Cyclin_N
ACY77961	AH1N1	Q8NEN9	EEKI;EETI;GEDV;GEGI;PEKV;RDNL;RDRI	PDZ;PDZ;PDZ;PDZ;PDZ;PDZ;PDZ
ACY77961	AH1N1	Q8NFA2	IGQVSRP;TTGVEKP	SH3_1;SH3_1
ACY77961	AH1N1	Q8NFD2	EPNGCIE	Pkinase_Tyr
ACY77961	AH1N1	Q8NI35	EEKI;EETI;GEDV;GEGI;PEKV;RDNL;RDRI	PDZ;PDZ;PDZ;PDZ;PDZ;PDZ;PDZ
ACY77961	AH1N1	Q8TAD8	THAL;TSQL	FHA;FHA
ACY77961	AH1N1	Q8TBB1	EEKI;EETI;GEDV;GEGI;PEKV;RDNL;RDRI	PDZ;PDZ;PDZ;PDZ;PDZ;PDZ;PDZ
ACY77961	AH1N1	Q8TC17	IGQVSRP;TTGVEKP;YTLD	SH3_1;SH3_1;SH2
ACY77961	AH1N1	Q8TCX5	EEKI;EETI;GEDV;GEGI;PEKV;RDNL;RDRI	PDZ;PDZ;PDZ;PDZ;PDZ;PDZ;PDZ
ACY77961	AH1N1	Q8TD26	ATKA	Chromo
ACY77961	AH1N1	Q8TDI0	ATKA	Chromo
ACY77961	AH1N1	Q8TDM6	EEKI;EETI;GEDV;GEGI;PEKV;RDNL;RDRI	PDZ;PDZ;PDZ;PDZ;PDZ;PDZ;PDZ
ACY77961	AH1N1	Q8TDN4	RPLRL	Cyclin_N
ACY77961	AH1N1	Q8TE67	IGQVSRP;TTGVEKP	SH3_1;SH3_1
ACY77961	AH1N1	Q8TE68	IGQVSRP;TTGVEKP	SH3_1;SH3_1
ACY77961	AH1N1	Q8TEC5	IGQVSRP;TTGVEKP	SH3_1;SH3_1
ACY77961	AH1N1	Q8TEJ3	IGQVSRP;TTGVEKP	SH3_1;SH3_1
ACY77961	AH1N1	Q8TEU7	EEKI;EETI;GEDV;GEGI;PEKV;RDNL;RDRI	PDZ;PDZ;PDZ;PDZ;PDZ;PDZ;PDZ
ACY77961	AH1N1	Q8TEW0	EEKI;EETI;GEDV;GEGI;PEKV;RDNL;RDRI	PDZ;PDZ;PDZ;PDZ;PDZ;PDZ;PDZ
ACY77961	AH1N1	Q8TEW8	EEKI;EETI;GEDV;GEGI;PEKV;RDNL;RDRI	PDZ;PDZ;PDZ;PDZ;PDZ;PDZ;PDZ
ACY77961	AH1N1	Q8TF17	IGQVSRP;TTGVEKP	SH3_1;SH3_1
ACY77961	AH1N1	Q8TF42	IGQVSRP;TTGVEKP	SH3_1;SH3_1
ACY77961	AH1N1	Q8TF64	EEKI;EETI;GEDV;GEGI;PEKV;RDNL;RDRI	PDZ;PDZ;PDZ;PDZ;PDZ;PDZ;PDZ
ACY77961	AH1N1	Q8TF65	EEKI;EETI;GEDV;GEGI;PEKV;RDNL;RDRI	PDZ;PDZ;PDZ;PDZ;PDZ;PDZ;PDZ
ACY77961	AH1N1	Q8TF72	EEKI;EETI;GEDV;GEGI;PEKV;RDNL;RDRI	PDZ;PDZ;PDZ;PDZ;PDZ;PDZ;PDZ
ACY77961	AH1N1	Q8WUF5	IGQVSRP;TTGVEKP	SH3_1;SH3_1
ACY77961	AH1N1	Q8WV28	YTLD	SH2
ACY77961	AH1N1	Q8WV41	IGQVSRP;TTGVEKP	SH3_1;SH3_1
ACY77961	AH1N1	Q8WWI1	EEKI;EETI;GEDV;GEGI;PEKV;RDNL;RDRI	PDZ;PDZ;PDZ;PDZ;PDZ;PDZ;PDZ
ACY77961	AH1N1	Q8WWL7	RPLRL	Cyclin_N
ACY77961	AH1N1	Q8WXH5	YTLD	SH2
ACY77961	AH1N1	Q8WXI2	EEKI;EETI;GEDV;GEGI;PEKV;RDNL;RDRI	PDZ;PDZ;PDZ;PDZ;PDZ;PDZ;PDZ
ACY77961	AH1N1	Q92484	PEKVDFD	Metallophos
ACY77961	AH1N1	Q92485	PEKVDFD	Metallophos
ACY77961	AH1N1	Q92529	YTLD	SH2
ACY77961	AH1N1	Q92569	YTLD	SH2
ACY77961	AH1N1	Q92614	EEKI;EETI;GEDV;GEGI;PEKV;RDNL;RDRI	PDZ;PDZ;PDZ;PDZ;PDZ;PDZ;PDZ
ACY77961	AH1N1	Q92743	EEKI;EETI;GEDV;GEGI;PEKV;RDNL;RDRI	PDZ;PDZ;PDZ;PDZ;PDZ;PDZ;PDZ
ACY77961	AH1N1	Q92783	IGQVSRP;TTGVEKP	SH3_1;SH3_1
ACY77961	AH1N1	Q92796	EEKI;EETI;GEDV;GEGI;IGQVSRP;PEKV;RDNL;RDRI;TTGVEKP	PDZ;PDZ;PDZ;PDZ;SH3_1;PDZ;PDZ;PDZ;SH3_1
ACY77961	AH1N1	Q92835	YTLD	SH2
ACY77961	AH1N1	Q92870	IGESPR;K;LRTTPR	WW;WW;WW
ACY77961	AH1N1	Q92882	IGQVSRP;TTGVEKP	SH3_1;SH3_1
ACY77961	AH1N1	Q92968	IGQVSRP;TTGVEKP	SH3_1;SH3_1
ACY77961	AH1N1	Q92997	EEKI;EETI;GEDV;GEGI;PEKV;RDNL;RDRI	PDZ;PDZ;PDZ;PDZ;PDZ;PDZ;PDZ
ACY77961	AH1N1	Q93009	TGEE;TIEE	MATH;MATH
ACY77961	AH1N1	Q96B97	IGQVSRP;TTGVEKP	SH3_1;SH3_1
ACY77961	AH1N1	Q96CG3	THAL;TSQL	FHA;FHA
ACY77961	AH1N1	Q96DR7	IGQVSRP;TTGVEKP	SH3_1;SH3_1
ACY77961	AH1N1	Q96EP1	THAL;TSQL	FHA;FHA
ACY77961	AH1N1	Q96EZ8	THAL;TSQL	FHA;FHA
ACY77961	AH1N1	Q96FS4	EEKI;EETI;GEDV;GEGI;PEKV;RDNL;RDRI	PDZ;PDZ;PDZ;PDZ;PDZ;PDZ;PDZ
ACY77961	AH1N1	Q96HC4	EEKI;EETI;GEDV;GEGI;PEKV;RDNL;RDRI	PDZ;PDZ;PDZ;PDZ;PDZ;PDZ;PDZ
ACY77961	AH1N1	Q96HL8	IGQVSRP;TTGVEKP	SH3_1;SH3_1
ACY77961	AH1N1	Q96HU1	IGQVSRP;TTGVEKP	SH3_1;SH3_1
ACY77961	AH1N1	Q96IW2	YTLD	SH2
ACY77961	AH1N1	Q96J02	IGESPR;K;LRTTPR	WW;WW;WW
ACY77961	AH1N1	Q96JB8	EEKI;EETI;GEDV;GEGI;PEKV;RDNL;RDRI	PDZ;PDZ;PDZ;PDZ;PDZ;PDZ;PDZ
ACY77961	AH1N1	Q96JH8	EEKI;EETI;GEDV;GEGI;PEKV;RDNL;RDRI	PDZ;PDZ;PDZ;PDZ;PDZ;PDZ;PDZ
ACY77961	AH1N1	Q96JY6	EEKI;EETI;GEDV;GEGI;PEKV;RDNL;RDRI	PDZ;PDZ;PDZ;PDZ;PDZ;PDZ;PDZ
ACY77961	AH1N1	Q96JZ2	YTLD	SH2
ACY77961	AH1N1	Q96KQ4	IGQVSRP;TTGVEKP	SH3_1;SH3_1
ACY77961	AH1N1	Q96L92	EEKI;EETI;GEDV;GEGI;PEKV;RDNL;RDRI	PDZ;PDZ;PDZ;PDZ;PDZ;PDZ;PDZ
ACY77961	AH1N1	Q96L93	THAL;TSQL	FHA;FHA
ACY77961	AH1N1	Q96MF2	IGQVSRP;TTGVEKP	SH3_1;SH3_1
ACY77961	AH1N1	Q96N96	IGQVSRP;TTGVEKP	SH3_1;SH3_1
ACY77961	AH1N1	Q96NW7	EEKI;EETI;GEDV;GEGI;PEKV;RDNL;RDRI	PDZ;PDZ;PDZ;PDZ;PDZ;PDZ;PDZ
ACY77961	AH1N1	Q96PU5	IGESPR;K;LRTTPR	WW;WW;WW
ACY77961	AH1N1	Q96Q04	EPNGCIE	Pkinase_Tyr
ACY77961	AH1N1	Q96QZ7	EEKI;EETI;GEDV;GEGI;IGESPR;K;LRTTPR;PEKV;RDNL;RDRI	PDZ;PDZ;PDZ;PDZ;WW;WW;WW;PDZ;PDZ;PDZ
ACY77961	AH1N1	Q96RF0	IGQVSRP;TTGVEKP	SH3_1;SH3_1
ACY77961	AH1N1	Q96RT1	EEKI;EETI;GEDV;GEGI;PEKV;RDNL;RDRI	PDZ;PDZ;PDZ;PDZ;PDZ;PDZ;PDZ
ACY77961	AH1N1	Q96RU3	IGQVSRP;TTGVEKP	SH3_1;SH3_1
ACY77961	AH1N1	Q96S53	EPNGCIE	Pkinase_Tyr
ACY77961	AH1N1	Q96S94	RPLRL	Cyclin_N
ACY77961	AH1N1	Q96SB3	EEKI;EETI;GEDV;GEGI;PEKV;RDNL;RDRI	PDZ;PDZ;PDZ;PDZ;PDZ;PDZ;PDZ
ACY77961	AH1N1	Q99469	IGQVSRP;TTGVEKP	SH3_1;SH3_1
ACY77961	AH1N1	Q99549	ATKA	Chromo
ACY77961	AH1N1	Q99767	EEKI;EETI;GEDV;GEGI;PEKV;RDNL;RDRI	PDZ;PDZ;PDZ;PDZ;PDZ;PDZ;PDZ
ACY77961	AH1N1	Q99961	IGQVSRP;TTGVEKP	SH3_1;SH3_1
ACY77961	AH1N1	Q99963	IGQVSRP;TTGVEKP	SH3_1;SH3_1
ACY77961	AH1N1	Q9BRF8	PEKVDFD	Metallophos
ACY77961	AH1N1	Q9BRG2	YTLD	SH2
ACY77961	AH1N1	Q9BRR9	IGQVSRP;TTGVEKP	SH3_1;SH3_1
ACY77961	AH1N1	Q9BTA9	IGESPR;K;LRTTPR	WW;WW;WW
ACY77961	AH1N1	Q9BTV7	RPLRL	Cyclin_N
ACY77961	AH1N1	Q9BUZ4	TGEE;TIEE	MATH;MATH
ACY77961	AH1N1	Q9BVN2	IGQVSRP;TTGVEKP	SH3_1;SH3_1
ACY77961	AH1N1	Q9BWU0	THAL;TSQL	FHA;FHA
ACY77961	AH1N1	Q9BX66	IGQVSRP;TTGVEKP	SH3_1;SH3_1
ACY77961	AH1N1	Q9BXM0	EEKI;EETI;GEDV;GEGI;PEKV;RDNL;RDRI	PDZ;PDZ;PDZ;PDZ;PDZ;PDZ;PDZ
ACY77961	AH1N1	Q9BY11	IGQVSRP;TTGVEKP	SH3_1;SH3_1
ACY77961	AH1N1	Q9BYB0	EEKI;EETI;GEDV;GEGI;PEKV;RDNL;RDRI	PDZ;PDZ;PDZ;PDZ;PDZ;PDZ;PDZ
ACY77961	AH1N1	Q9BYG4	EEKI;EETI;GEDV;GEGI;PEKV;RDNL;RDRI	PDZ;PDZ;PDZ;PDZ;PDZ;PDZ;PDZ
ACY77961	AH1N1	Q9BYG5	EEKI;EETI;GEDV;GEGI;PEKV;RDNL;RDRI	PDZ;PDZ;PDZ;PDZ;PDZ;PDZ;PDZ
ACY77961	AH1N1	Q9BYW2	IGESPR;K;LRTTPR	WW;WW;WW
ACY77961	AH1N1	Q9C0E4	EEKI;EETI;GEDV;GEGI;PEKV;RDNL;RDRI	PDZ;PDZ;PDZ;PDZ;PDZ;PDZ;PDZ
ACY77961	AH1N1	Q9GZV5	IGESPR;K;LRTTPR	WW;WW;WW
ACY77961	AH1N1	Q9H0M0	IGESPR;K;LRTTPR	WW;WW;WW
ACY77961	AH1N1	Q9H190	EEKI;EETI;GEDV;GEGI;PEKV;RDNL;RDRI	PDZ;PDZ;PDZ;PDZ;PDZ;PDZ;PDZ
ACY77961	AH1N1	Q9H1H9	THAL;TSQL	FHA;FHA
ACY77961	AH1N1	Q9H3Y6	EPNGCIE;YTLD	Pkinase_Tyr;SH2
ACY77961	AH1N1	Q9H4B6	IGESPR;K;LRTTPR	WW;WW;WW
ACY77961	AH1N1	Q9H4Z3	IGESPR;K;LRTTPR	WW;WW;WW
ACY77961	AH1N1	Q9H5I1	ATKA	Chromo
ACY77961	AH1N1	Q9H5K3	EPNGCIE	Pkinase_Tyr
ACY77961	AH1N1	Q9H5P4	EEKI;EETI;GEDV;GEGI;PEKV;RDNL;RDRI	PDZ;PDZ;PDZ;PDZ;PDZ;PDZ;PDZ
ACY77961	AH1N1	Q9H6Q3	IGQVSRP;TTGVEKP;YTLD	SH3_1;SH3_1;SH2
ACY77961	AH1N1	Q9H6S3	IGQVSRP;TTGVEKP	SH3_1;SH3_1
ACY77961	AH1N1	Q9H6Y5	EEKI;EETI;GEDV;GEGI;PEKV;RDNL;RDRI	PDZ;PDZ;PDZ;PDZ;PDZ;PDZ;PDZ
ACY77961	AH1N1	Q9H788	YTLD	SH2
ACY77961	AH1N1	Q9H7D0	IGQVSRP;TTGVEKP	SH3_1;SH3_1
ACY77961	AH1N1	Q9H8S5	RPLRL	Cyclin_N
ACY77961	AH1N1	Q9H987	EEKI;EETI;GEDV;GEGI;PEKV;RDNL;RDRI	PDZ;PDZ;PDZ;PDZ;PDZ;PDZ;PDZ
ACY77961	AH1N1	Q9HAP6	EEKI;EETI;GEDV;GEGI;PEKV;RDNL;RDRI	PDZ;PDZ;PDZ;PDZ;PDZ;PDZ;PDZ
ACY77961	AH1N1	Q9HAU4	IGESPR;K;LRTTPR	WW;WW;WW
ACY77961	AH1N1	Q9HBL0	YTLD	SH2
ACY77961	AH1N1	Q9HC52	ATKA	Chromo
ACY77961	AH1N1	Q9HCE7	IGESPR;K;LRTTPR	WW;WW;WW
ACY77961	AH1N1	Q9HCK8	ATKA	Chromo
ACY77961	AH1N1	Q9HD26	EEKI;EETI;GEDV;GEGI;PEKV;RDNL;RDRI	PDZ;PDZ;PDZ;PDZ;PDZ;PDZ;PDZ
ACY77961	AH1N1	Q9NP31	YTLD	SH2
ACY77961	AH1N1	Q9NPB6	EEKI;EETI;GEDV;GEGI;PEKV;RDNL;RDRI	PDZ;PDZ;PDZ;PDZ;PDZ;PDZ;PDZ
ACY77961	AH1N1	Q9NQ75	IGQVSRP;TTGVEKP	SH3_1;SH3_1
ACY77961	AH1N1	Q9NQT8	THAL;TSQL	FHA;FHA
ACY77961	AH1N1	Q9NR12	EEKI;EETI;GEDV;GEGI;PEKV;RDNL;RDRI	PDZ;PDZ;PDZ;PDZ;PDZ;PDZ;PDZ
ACY77961	AH1N1	Q9NR80	IGQVSRP;TTGVEKP	SH3_1;SH3_1
ACY77961	AH1N1	Q9NRD5	EEKI;EETI;GEDV;GEGI;PEKV;RDNL;RDRI	PDZ;PDZ;PDZ;PDZ;PDZ;PDZ;PDZ
ACY77961	AH1N1	Q9NRF2	YTLD	SH2
ACY77961	AH1N1	Q9NSE2	YTLD	SH2
ACY77961	AH1N1	Q9NSN8	EEKI;EETI;GEDV;GEGI;PEKV;RDNL;RDRI	PDZ;PDZ;PDZ;PDZ;PDZ;PDZ;PDZ
ACY77961	AH1N1	Q9NUP9	EEKI;EETI;GEDV;GEGI;PEKV;RDNL;RDRI	PDZ;PDZ;PDZ;PDZ;PDZ;PDZ;PDZ
ACY77961	AH1N1	Q9NY99	EEKI;EETI;GEDV;GEGI;PEKV;RDNL;RDRI	PDZ;PDZ;PDZ;PDZ;PDZ;PDZ;PDZ
ACY77961	AH1N1	Q9NYB9	IGQVSRP;TTGVEKP	SH3_1;SH3_1
ACY77961	AH1N1	Q9NYL2	EPNGCIE	Pkinase_Tyr
ACY77961	AH1N1	Q9NZC7	IGESPR;K;LRTTPR	WW;WW;WW
ACY77961	AH1N1	Q9NZM3	IGQVSRP;TTGVEKP	SH3_1;SH3_1
ACY77961	AH1N1	Q9NZN5	EEKI;EETI;GEDV;GEGI;PEKV;RDNL;RDRI	PDZ;PDZ;PDZ;PDZ;PDZ;PDZ;PDZ
ACY77961	AH1N1	Q9NZQ3	IGQVSRP;TTGVEKP	SH3_1;SH3_1
ACY77961	AH1N1	Q9NZW5	EEKI;EETI;GEDV;GEGI;PEKV;RDNL;RDRI	PDZ;PDZ;PDZ;PDZ;PDZ;PDZ;PDZ
ACY77961	AH1N1	Q9P0V3	IGQVSRP;TTGVEKP	SH3_1;SH3_1
ACY77961	AH1N1	Q9P202	EEKI;EETI;GEDV;GEGI;PEKV;RDNL;RDRI	PDZ;PDZ;PDZ;PDZ;PDZ;PDZ;PDZ
ACY77961	AH1N1	Q9P227	EEKI;EETI;GEDV;GEGI;PEKV;RDNL;RDRI	PDZ;PDZ;PDZ;PDZ;PDZ;PDZ;PDZ
ACY77961	AH1N1	Q9P2A4	IGQVSRP;TTGVEKP	SH3_1;SH3_1
ACY77961	AH1N1	Q9P2D1	ATKA	Chromo
ACY77961	AH1N1	Q9P2F8	EEKI;EETI;GEDV;GEGI;PEKV;RDNL;RDRI	PDZ;PDZ;PDZ;PDZ;PDZ;PDZ;PDZ
ACY77961	AH1N1	Q9P2P5	IGESPR;K;LRTTPR	WW;WW;WW
ACY77961	AH1N1	Q9UDY2	EEKI;EETI;GEDV;GEGI;PEKV;RDNL;RDRI	PDZ;PDZ;PDZ;PDZ;PDZ;PDZ;PDZ
ACY77961	AH1N1	Q9UF33	EPNGCIE	Pkinase_Tyr
ACY77961	AH1N1	Q9UJU6	IGQVSRP;TTGVEKP	SH3_1;SH3_1
ACY77961	AH1N1	Q9UK58	RPLRL	Cyclin_N
ACY77961	AH1N1	Q9UK59	PEKVDFD	Metallophos
ACY77961	AH1N1	Q9UKS6	IGQVSRP;TTGVEKP	SH3_1;SH3_1
ACY77961	AH1N1	Q9UKW4	YTLD	SH2
ACY77961	AH1N1	Q9ULH1	IGQVSRP;TTGVEKP	SH3_1;SH3_1
ACY77961	AH1N1	Q9ULJ8	EEKI;EETI;GEDV;GEGI;PEKV;RDNL;RDRI	PDZ;PDZ;PDZ;PDZ;PDZ;PDZ;PDZ
ACY77961	AH1N1	Q9ULL8	EEKI;EETI;GEDV;GEGI;PEKV;RDNL;RDRI	PDZ;PDZ;PDZ;PDZ;PDZ;PDZ;PDZ
ACY77961	AH1N1	Q9ULZ2	YTLD	SH2
ACY77961	AH1N1	Q9UM73	EPNGCIE	Pkinase_Tyr
ACY77961	AH1N1	Q9UMS6	EEKI;EETI;GEDV;GEGI;PEKV;RDNL;RDRI	PDZ;PDZ;PDZ;PDZ;PDZ;PDZ;PDZ
ACY77961	AH1N1	Q9UN19	YTLD	SH2
ACY77961	AH1N1	Q9UNA1	IGQVSRP;TTGVEKP	SH3_1;SH3_1
ACY77961	AH1N1	Q9UNF0	IGQVSRP;TTGVEKP	SH3_1;SH3_1
ACY77961	AH1N1	Q9UPQ7	EEKI;EETI;GEDV;GEGI;PEKV;RDNL;RDRI	PDZ;PDZ;PDZ;PDZ;PDZ;PDZ;PDZ
ACY77961	AH1N1	Q9UPX8	EEKI;EETI;GEDV;GEGI;PEKV;RDNL;RDRI	PDZ;PDZ;PDZ;PDZ;PDZ;PDZ;PDZ
ACY77961	AH1N1	Q9UQ26	EEKI;EETI;GEDV;GEGI;PEKV;RDNL;RDRI	PDZ;PDZ;PDZ;PDZ;PDZ;PDZ;PDZ
ACY77961	AH1N1	Q9UQF2	IGQVSRP;TTGVEKP	SH3_1;SH3_1
ACY77961	AH1N1	Q9UQQ2	YTLD	SH2
ACY77961	AH1N1	Q9Y232	ATKA	Chromo
ACY77961	AH1N1	Q9Y242	THAL;TSQL	FHA;FHA
ACY77961	AH1N1	Q9Y2H9	EEKI;EETI;GEDV;GEGI;PEKV;RDNL;RDRI	PDZ;PDZ;PDZ;PDZ;PDZ;PDZ;PDZ
ACY77961	AH1N1	Q9Y371	IGQVSRP;TTGVEKP	SH3_1;SH3_1
ACY77961	AH1N1	Q9Y3R0	EEKI;EETI;GEDV;GEGI;PEKV;RDNL;RDRI	PDZ;PDZ;PDZ;PDZ;PDZ;PDZ;PDZ
ACY77961	AH1N1	Q9Y4F5	THAL;TSQL	FHA;FHA
ACY77961	AH1N1	Q9Y4G8	EEKI;EETI;GEDV;GEGI;PEKV;RDNL;RDRI	PDZ;PDZ;PDZ;PDZ;PDZ;PDZ;PDZ
ACY77961	AH1N1	Q9Y4K3	TGEE;TIEE	MATH;MATH
ACY77961	AH1N1	Q9Y566	EEKI;EETI;GEDV;GEGI;PEKV;RDNL;RDRI	PDZ;PDZ;PDZ;PDZ;PDZ;PDZ;PDZ
ACY77961	AH1N1	Q9Y5K6	IGQVSRP;TTGVEKP	SH3_1;SH3_1
ACY77961	AH1N1	Q9Y5X1	IGQVSRP;TTGVEKP	SH3_1;SH3_1
ACY77961	AH1N1	Q9Y6F7	ATKA	Chromo
ACY77961	AH1N1	Q9Y6F8	ATKA	Chromo
ACY77961	AH1N1	Q9Y6N9	EEKI;EETI;GEDV;GEGI;PEKV;RDNL;RDRI	PDZ;PDZ;PDZ;PDZ;PDZ;PDZ;PDZ
ACY77963	AH1N1	A4D2P6	EEEV;IESI;KEEL;MERI;NDDV;PESV;RDVL;TEKL;TERV	PDZ;PDZ;PDZ;PDZ;PDZ;PDZ;PDZ;PDZ;PDZ
ACY77963	AH1N1	A6NKC9	YFEK	SH2
ACY77963	AH1N1	A8MUH7	EEEV;IESI;KEEL;MERI;NDDV;PESV;RDVL;TEKL;TERV	PDZ;PDZ;PDZ;PDZ;PDZ;PDZ;PDZ;PDZ;PDZ
ACY77963	AH1N1	A9QM74	KRIR;KRKR	Arm;Arm
ACY77963	AH1N1	B1AJZ9	TEKL;TGNL;TKRL;TRRL	FHA;FHA;FHA;FHA
ACY77963	AH1N1	O00141	TGNL	Pkinase
ACY77963	AH1N1	O00151	EEEV;IESI;KEEL;MERI;NDDV;PESV;RDVL;TEKL;TERV	PDZ;PDZ;PDZ;PDZ;PDZ;PDZ;PDZ;PDZ;PDZ
ACY77963	AH1N1	O00192	KRIR;KRKR	Arm;Arm
ACY77963	AH1N1	O00213	N;PDMTPS;RGNSPV	WW;WW;WW
ACY77963	AH1N1	O00233	EEEV;IESI;KEEL;MERI;NDDV;PESV;RDVL;TEKL;TERV	PDZ;PDZ;PDZ;PDZ;PDZ;PDZ;PDZ;PDZ;PDZ
ACY77963	AH1N1	O00238	TGNL	Pkinase
ACY77963	AH1N1	O00308	N;PDMTPS;RGNSPV	WW;WW;WW
ACY77963	AH1N1	O00311	TGNL	Pkinase
ACY77963	AH1N1	O00444	TGNL	Pkinase
ACY77963	AH1N1	O00459	YFEK	SH2
ACY77963	AH1N1	O00463	PTEE	MATH
ACY77963	AH1N1	O00505	KRIR;KRKR	Arm;Arm
ACY77963	AH1N1	O00506	TGNL	Pkinase
ACY77963	AH1N1	O00560	EEEV;IESI;KEEL;MERI;NDDV;PESV;RDVL;TEKL;TERV	PDZ;PDZ;PDZ;PDZ;PDZ;PDZ;PDZ;PDZ;PDZ
ACY77963	AH1N1	O00629	KRIR;KRKR	Arm;Arm
ACY77963	AH1N1	O00743	DAKVLFQ	Metallophos
ACY77963	AH1N1	O14492	YFEK	SH2
ACY77963	AH1N1	O14508	YFEK	SH2
ACY77963	AH1N1	O14512	YFEK	SH2
ACY77963	AH1N1	O14543	YFEK	SH2
ACY77963	AH1N1	O14544	YFEK	SH2
ACY77963	AH1N1	O14578	TGNL	Pkinase
ACY77963	AH1N1	O14640	EEEV;IESI;KEEL;MERI;NDDV;PESV;RDVL;TEKL;TERV	PDZ;PDZ;PDZ;PDZ;PDZ;PDZ;PDZ;PDZ;PDZ
ACY77963	AH1N1	O14641	EEEV;IESI;KEEL;MERI;NDDV;PESV;RDVL;TEKL;TERV	PDZ;PDZ;PDZ;PDZ;PDZ;PDZ;PDZ;PDZ;PDZ
ACY77963	AH1N1	O14733	TGNL	Pkinase
ACY77963	AH1N1	O14745	EEEV;IESI;KEEL;MERI;NDDV;PESV;RDVL;TEKL;TERV	PDZ;PDZ;PDZ;PDZ;PDZ;PDZ;PDZ;PDZ;PDZ
ACY77963	AH1N1	O14757	TGNL	Pkinase
ACY77963	AH1N1	O14776	N;PDMTPS;RGNSPV	WW;WW;WW
ACY77963	AH1N1	O14796	YFEK	SH2
ACY77963	AH1N1	O14829	DAKVLFQ	Metallophos
ACY77963	AH1N1	O14830	DAKVLFQ	Metallophos
ACY77963	AH1N1	O14907	EEEV;IESI;KEEL;MERI;NDDV;PESV;RDVL;TEKL;TERV	PDZ;PDZ;PDZ;PDZ;PDZ;PDZ;PDZ;PDZ;PDZ
ACY77963	AH1N1	O14908	EEEV;IESI;KEEL;MERI;NDDV;PESV;RDVL;TEKL;TERV	PDZ;PDZ;PDZ;PDZ;PDZ;PDZ;PDZ;PDZ;PDZ
ACY77963	AH1N1	O14910	EEEV;IESI;KEEL;MERI;NDDV;PESV;RDVL;TEKL;TERV	PDZ;PDZ;PDZ;PDZ;PDZ;PDZ;PDZ;PDZ;PDZ
ACY77963	AH1N1	O14920	TGNL	Pkinase
ACY77963	AH1N1	O14924	EEEV;IESI;KEEL;MERI;NDDV;PESV;RDVL;TEKL;TERV	PDZ;PDZ;PDZ;PDZ;PDZ;PDZ;PDZ;PDZ;PDZ
ACY77963	AH1N1	O14936	EEEV;IESI;KEEL;MERI;NDDV;PESV;RDVL;TEKL;TERV;TGNL	PDZ;PDZ;PDZ;PDZ;PDZ;PDZ;PDZ;PDZ;PDZ;Pkinase
ACY77963	AH1N1	O14965	TGNL	Pkinase
ACY77963	AH1N1	O14976	TGNL	Pkinase
ACY77963	AH1N1	O15018	EEEV;IESI;KEEL;MERI;NDDV;PESV;RDVL;TEKL;TERV	PDZ;PDZ;PDZ;PDZ;PDZ;PDZ;PDZ;PDZ;PDZ
ACY77963	AH1N1	O15021	EEEV;IESI;KEEL;MERI;NDDV;PESV;RDVL;TEKL;TERV;TGNL	PDZ;PDZ;PDZ;PDZ;PDZ;PDZ;PDZ;PDZ;PDZ;Pkinase
ACY77963	AH1N1	O15033	TSGSS;TYSSS	Filamin;Filamin
ACY77963	AH1N1	O15075	TGNL	Pkinase
ACY77963	AH1N1	O15085	EEEV;IESI;KEEL;MERI;NDDV;PESV;RDVL;TEKL;TERV	PDZ;PDZ;PDZ;PDZ;PDZ;PDZ;PDZ;PDZ;PDZ
ACY77963	AH1N1	O15111	TGNL	Pkinase
ACY77963	AH1N1	O15131	KRIR;KRKR	Arm;Arm
ACY77963	AH1N1	O15264	TGNL	Pkinase
ACY77963	AH1N1	O15357	YFEK	SH2
ACY77963	AH1N1	O15428	N;PDMTPS;RGNSPV	WW;WW;WW
ACY77963	AH1N1	O15442	DAKVLFQ	Metallophos
ACY77963	AH1N1	O15524	YFEK	SH2
ACY77963	AH1N1	O15530	TGNL	Pkinase
ACY77963	AH1N1	O43166	EEEV;IESI;KEEL;MERI;NDDV;PESV;RDVL;TEKL;TERV	PDZ;PDZ;PDZ;PDZ;PDZ;PDZ;PDZ;PDZ;PDZ
ACY77963	AH1N1	O43187	TGNL	Pkinase
ACY77963	AH1N1	O43293	TGNL	Pkinase
ACY77963	AH1N1	O43353	TGNL	Pkinase
ACY77963	AH1N1	O43464	EEEV;IESI;KEEL;MERI;NDDV;PESV;RDVL;TEKL;TERV	PDZ;PDZ;PDZ;PDZ;PDZ;PDZ;PDZ;PDZ;PDZ
ACY77963	AH1N1	O43639	YFEK	SH2
ACY77963	AH1N1	O43683	TGNL	Pkinase
ACY77963	AH1N1	O43781	TGNL	Pkinase
ACY77963	AH1N1	O43791	PTEE	MATH
ACY77963	AH1N1	O43896	TEKL;TGNL;TKRL;TRRL	FHA;FHA;FHA;FHA
ACY77963	AH1N1	O43930	TGNL	Pkinase
ACY77963	AH1N1	O60229	TGNL	Pkinase
ACY77963	AH1N1	O60285	TGNL	Pkinase
ACY77963	AH1N1	O60307	EEEV;IESI;KEEL;MERI;NDDV;PESV;RDVL;TEKL;TERV;TGNL	PDZ;PDZ;PDZ;PDZ;PDZ;PDZ;PDZ;PDZ;PDZ;Pkinase
ACY77963	AH1N1	O60333	TEKL;TGNL;TKRL;TRRL	FHA;FHA;FHA;FHA
ACY77963	AH1N1	O60563	KIRR	Cyclin_N
ACY77963	AH1N1	O60566	TGNL	Pkinase
ACY77963	AH1N1	O60583	KIRR	Cyclin_N
ACY77963	AH1N1	O60674	YFEK	SH2
ACY77963	AH1N1	O60684	KRIR;KRKR	Arm;Arm
ACY77963	AH1N1	O60716	KRIR;KRKR	Arm;Arm
ACY77963	AH1N1	O60759	EEEV;IESI;KEEL;MERI;NDDV;PESV;RDVL;TEKL;TERV	PDZ;PDZ;PDZ;PDZ;PDZ;PDZ;PDZ;PDZ;PDZ
ACY77963	AH1N1	O60828	N;PDMTPS;RGNSPV	WW;WW;WW
ACY77963	AH1N1	O60861	N;PDMTPS;RGNSPV	WW;WW;WW
ACY77963	AH1N1	O60880	YFEK	SH2
ACY77963	AH1N1	O60934	TEKL;TGNL;TKRL;TRRL	FHA;FHA;FHA;FHA
ACY77963	AH1N1	O75112	EEEV;IESI;KEEL;MERI;NDDV;PESV;RDVL;TEKL;TERV	PDZ;PDZ;PDZ;PDZ;PDZ;PDZ;PDZ;PDZ;PDZ
ACY77963	AH1N1	O75116	TGNL	Pkinase
ACY77963	AH1N1	O75159	YFEK	SH2
ACY77963	AH1N1	O75369	TSGSS;TYSSS	Filamin;Filamin
ACY77963	AH1N1	O75382	TSGSS;TYSSS	Filamin;Filamin
ACY77963	AH1N1	O75385	TGNL	Pkinase
ACY77963	AH1N1	O75400	N;PDMTPS;RGNSPV	WW;WW;WW
ACY77963	AH1N1	O75460	TGNL	Pkinase
ACY77963	AH1N1	O75554	N;PDMTPS;RGNSPV	WW;WW;WW
ACY77963	AH1N1	O75582	TGNL	Pkinase
ACY77963	AH1N1	O75592	TSGSS;TYSSS	Filamin;Filamin
ACY77963	AH1N1	O75602	KRIR;KRKR	Arm;Arm
ACY77963	AH1N1	O75676	TGNL	Pkinase
ACY77963	AH1N1	O75716	TGNL	Pkinase
ACY77963	AH1N1	O75791	YFEK	SH2
ACY77963	AH1N1	O75815	YFEK	SH2
ACY77963	AH1N1	O75909	KIRR	Cyclin_N
ACY77963	AH1N1	O75914	TGNL	Pkinase
ACY77963	AH1N1	O75962	TGNL	Pkinase
ACY77963	AH1N1	O75970	EEEV;IESI;KEEL;MERI;NDDV;PESV;RDVL;TEKL;TERV	PDZ;PDZ;PDZ;PDZ;PDZ;PDZ;PDZ;PDZ;PDZ
ACY77963	AH1N1	O76039	TGNL	Pkinase
ACY77963	AH1N1	O76064	TEKL;TGNL;TKRL;TRRL	FHA;FHA;FHA;FHA
ACY77963	AH1N1	O94768	TGNL	Pkinase
ACY77963	AH1N1	O94804	TGNL	Pkinase
ACY77963	AH1N1	O94806	TGNL	Pkinase
ACY77963	AH1N1	O94921	TGNL	Pkinase
ACY77963	AH1N1	O94972	PTEE	MATH
ACY77963	AH1N1	O95049	EEEV;IESI;KEEL;MERI;NDDV;PESV;RDVL;TEKL;TERV	PDZ;PDZ;PDZ;PDZ;PDZ;PDZ;PDZ;PDZ;PDZ
ACY77963	AH1N1	O95067	KIRR	Cyclin_N
ACY77963	AH1N1	O95382	TGNL	Pkinase
ACY77963	AH1N1	O95704	N;PDMTPS;RGNSPV	WW;WW;WW
ACY77963	AH1N1	O95747	TGNL	Pkinase
ACY77963	AH1N1	O95817	N;PDMTPS;RGNSPV	WW;WW;WW
ACY77963	AH1N1	O95819	TGNL	Pkinase
ACY77963	AH1N1	O95835	TGNL	Pkinase
ACY77963	AH1N1	O95996	KRIR;KRKR	Arm;Arm
ACY77963	AH1N1	O96013	TGNL	Pkinase
ACY77963	AH1N1	O96017	TEKL;TGNL;TGNL;TKRL;TRRL	FHA;FHA;Pkinase;FHA;FHA
ACY77963	AH1N1	O96018	EEEV;IESI;KEEL;MERI;NDDV;PESV;RDVL;TEKL;TERV	PDZ;PDZ;PDZ;PDZ;PDZ;PDZ;PDZ;PDZ;PDZ
ACY77963	AH1N1	O96020	KIRR	Cyclin_N
ACY77963	AH1N1	P00519	YFEK	SH2
ACY77963	AH1N1	P00540	TGNL	Pkinase
ACY77963	AH1N1	P05106	RGD	Integrin_beta
ACY77963	AH1N1	P05107	RGD	Integrin_beta
ACY77963	AH1N1	P05129	TGNL	Pkinase
ACY77963	AH1N1	P05556	RGD	Integrin_beta
ACY77963	AH1N1	P05771	TGNL	Pkinase
ACY77963	AH1N1	P06239	YFEK	SH2
ACY77963	AH1N1	P06241	YFEK	SH2
ACY77963	AH1N1	P06493	TGNL	Pkinase
ACY77963	AH1N1	P07332	YFEK	SH2
ACY77963	AH1N1	P07947	YFEK	SH2
ACY77963	AH1N1	P07948	YFEK	SH2
ACY77963	AH1N1	P08631	YFEK	SH2
ACY77963	AH1N1	P09769	YFEK	SH2
ACY77963	AH1N1	P0C1S8	TGNL	Pkinase
ACY77963	AH1N1	P0C263	TGNL	Pkinase
ACY77963	AH1N1	P0C264	TGNL	Pkinase
ACY77963	AH1N1	P0C7Q3	KIRR	Cyclin_N
ACY77963	AH1N1	P0C7X3	KIRR	Cyclin_N
ACY77963	AH1N1	P11309	TGNL	Pkinase
ACY77963	AH1N1	P11532	N;PDMTPS;RGNSPV	WW;WW;WW
ACY77963	AH1N1	P11801	TGNL	Pkinase
ACY77963	AH1N1	P11802	TGNL	Pkinase
ACY77963	AH1N1	P12931	YFEK	SH2
ACY77963	AH1N1	P13686	DAKVLFQ	Metallophos
ACY77963	AH1N1	P14635	KIRR	Cyclin_N
ACY77963	AH1N1	P14923	KRIR;KRKR	Arm;Arm
ACY77963	AH1N1	P15498	YFEK	SH2
ACY77963	AH1N1	P15735	TGNL	Pkinase
ACY77963	AH1N1	P15882	YFEK	SH2
ACY77963	AH1N1	P16144	RGD	Integrin_beta
ACY77963	AH1N1	P16298	DAKVLFQ	Metallophos
ACY77963	AH1N1	P16333	YFEK	SH2
ACY77963	AH1N1	P16591	YFEK	SH2
ACY77963	AH1N1	P16885	YFEK	SH2
ACY77963	AH1N1	P17252	TGNL	Pkinase
ACY77963	AH1N1	P17405	DAKVLFQ	Metallophos
ACY77963	AH1N1	P17612	TGNL	Pkinase
ACY77963	AH1N1	P18084	RGD	Integrin_beta
ACY77963	AH1N1	P18564	RGD	Integrin_beta
ACY77963	AH1N1	P19174	YFEK	SH2
ACY77963	AH1N1	P19525	TGNL	Pkinase
ACY77963	AH1N1	P19784	TGNL	Pkinase
ACY77963	AH1N1	P20248	KIRR	Cyclin_N
ACY77963	AH1N1	P20794	TGNL	Pkinase
ACY77963	AH1N1	P20936	YFEK	SH2
ACY77963	AH1N1	P21127	TGNL	Pkinase
ACY77963	AH1N1	P21333	TSGSS;TYSSS	Filamin;Filamin
ACY77963	AH1N1	P21589	DAKVLFQ	Metallophos
ACY77963	AH1N1	P22612	TGNL	Pkinase
ACY77963	AH1N1	P22674	KIRR	Cyclin_N
ACY77963	AH1N1	P22694	TGNL	Pkinase
ACY77963	AH1N1	P23443	TGNL	Pkinase
ACY77963	AH1N1	P24385	KIRR	Cyclin_N
ACY77963	AH1N1	P24723	TGNL	Pkinase
ACY77963	AH1N1	P24863	KIRR	Cyclin_N
ACY77963	AH1N1	P24864	KIRR	Cyclin_N
ACY77963	AH1N1	P24941	TGNL	Pkinase
ACY77963	AH1N1	P25054	KRIR;KRKR	Arm;Arm
ACY77963	AH1N1	P25098	TGNL	Pkinase
ACY77963	AH1N1	P26010	RGD	Integrin_beta
ACY77963	AH1N1	P26012	RGD	Integrin_beta
ACY77963	AH1N1	P26045	EEEV;IESI;KEEL;MERI;NDDV;PESV;RDVL;TEKL;TERV	PDZ;PDZ;PDZ;PDZ;PDZ;PDZ;PDZ;PDZ;PDZ
ACY77963	AH1N1	P27037	TGNL	Pkinase
ACY77963	AH1N1	P27348	RMQFSSL;RVDTNP	14-3-3;14-3-3
ACY77963	AH1N1	P27361	TGNL	Pkinase
ACY77963	AH1N1	P27448	TGNL	Pkinase
ACY77963	AH1N1	P27986	YFEK	SH2
ACY77963	AH1N1	P28482	TGNL	Pkinase
ACY77963	AH1N1	P29074	EEEV;IESI;KEEL;MERI;NDDV;PESV;RDVL;TEKL;TERV	PDZ;PDZ;PDZ;PDZ;PDZ;PDZ;PDZ;PDZ;PDZ
ACY77963	AH1N1	P29350	YFEK	SH2
ACY77963	AH1N1	P29353	YFEK	SH2
ACY77963	AH1N1	P29475	EEEV;IESI;KEEL;MERI;NDDV;PESV;RDVL;TEKL;TERV	PDZ;PDZ;PDZ;PDZ;PDZ;PDZ;PDZ;PDZ;PDZ
ACY77963	AH1N1	P30279	KIRR	Cyclin_N
ACY77963	AH1N1	P30281	KIRR	Cyclin_N
ACY77963	AH1N1	P30291	TGNL	Pkinase
ACY77963	AH1N1	P31152	TGNL	Pkinase
ACY77963	AH1N1	P31749	TGNL	Pkinase
ACY77963	AH1N1	P31751	TGNL	Pkinase
ACY77963	AH1N1	P31946	RMQFSSL;RVDTNP	14-3-3;14-3-3
ACY77963	AH1N1	P31947	RMQFSSL;RVDTNP	14-3-3;14-3-3
ACY77963	AH1N1	P32298	TGNL	Pkinase
ACY77963	AH1N1	P33981	TGNL	Pkinase
ACY77963	AH1N1	P34947	TGNL	Pkinase
ACY77963	AH1N1	P35222	KRIR;KRKR	Arm;Arm
ACY77963	AH1N1	P35626	TGNL	Pkinase
ACY77963	AH1N1	P36507	TGNL	Pkinase
ACY77963	AH1N1	P36873	DAKVLFQ	Metallophos
ACY77963	AH1N1	P36894	TGNL	Pkinase
ACY77963	AH1N1	P36896	TGNL	Pkinase
ACY77963	AH1N1	P36897	TGNL	Pkinase
ACY77963	AH1N1	P37023	TGNL	Pkinase
ACY77963	AH1N1	P37173	TGNL	Pkinase
ACY77963	AH1N1	P40763	YFEK	SH2
ACY77963	AH1N1	P41002	KIRR	Cyclin_N
ACY77963	AH1N1	P41240	YFEK	SH2
ACY77963	AH1N1	P41279	TGNL	Pkinase
ACY77963	AH1N1	P41743	TGNL	Pkinase
ACY77963	AH1N1	P42224	YFEK	SH2
ACY77963	AH1N1	P42226	YFEK	SH2
ACY77963	AH1N1	P42229	YFEK	SH2
ACY77963	AH1N1	P42679	YFEK	SH2
ACY77963	AH1N1	P42680	YFEK	SH2
ACY77963	AH1N1	P42681	YFEK	SH2
ACY77963	AH1N1	P42684	YFEK	SH2
ACY77963	AH1N1	P42685	YFEK	SH2
ACY77963	AH1N1	P43250	TGNL	Pkinase
ACY77963	AH1N1	P43403	YFEK	SH2
ACY77963	AH1N1	P43405	YFEK	SH2
ACY77963	AH1N1	P45983	TGNL	Pkinase
ACY77963	AH1N1	P45984	TGNL	Pkinase
ACY77963	AH1N1	P45985	TGNL	Pkinase
ACY77963	AH1N1	P46013	TEKL;TGNL;TKRL;TRRL	FHA;FHA;FHA;FHA
ACY77963	AH1N1	P46108	YFEK	SH2
ACY77963	AH1N1	P46109	YFEK	SH2
ACY77963	AH1N1	P46734	TGNL	Pkinase
ACY77963	AH1N1	P46934	N;PDMTPS;RGNSPV	WW;WW;WW
ACY77963	AH1N1	P46937	N;PDMTPS;RGNSPV	WW;WW;WW
ACY77963	AH1N1	P46939	N;PDMTPS;RGNSPV	WW;WW;WW
ACY77963	AH1N1	P46940	N;PDMTPS;RGNSPV	WW;WW;WW
ACY77963	AH1N1	P48454	DAKVLFQ	Metallophos
ACY77963	AH1N1	P48729	TGNL	Pkinase
ACY77963	AH1N1	P48730	TGNL	Pkinase
ACY77963	AH1N1	P49137	TGNL	Pkinase
ACY77963	AH1N1	P49336	TGNL	Pkinase
ACY77963	AH1N1	P49674	TGNL	Pkinase
ACY77963	AH1N1	P49759	TGNL	Pkinase
ACY77963	AH1N1	P49760	TGNL	Pkinase
ACY77963	AH1N1	P49761	TGNL	Pkinase
ACY77963	AH1N1	P49796	EEEV;IESI;KEEL;MERI;NDDV;PESV;RDVL;TEKL;TERV	PDZ;PDZ;PDZ;PDZ;PDZ;PDZ;PDZ;PDZ;PDZ
ACY77963	AH1N1	P49840	TGNL	Pkinase
ACY77963	AH1N1	P49841	TGNL	Pkinase
ACY77963	AH1N1	P49959	DAKVLFQ	Metallophos
ACY77963	AH1N1	P50479	EEEV;IESI;KEEL;MERI;NDDV;PESV;RDVL;TEKL;TERV	PDZ;PDZ;PDZ;PDZ;PDZ;PDZ;PDZ;PDZ;PDZ
ACY77963	AH1N1	P50613	TGNL	Pkinase
ACY77963	AH1N1	P50750	TGNL	Pkinase
ACY77963	AH1N1	P51451	YFEK	SH2
ACY77963	AH1N1	P51617	TGNL	Pkinase
ACY77963	AH1N1	P51692	YFEK	SH2
ACY77963	AH1N1	P51812	TGNL	Pkinase
ACY77963	AH1N1	P51813	YFEK	SH2
ACY77963	AH1N1	P51817	TGNL	Pkinase
ACY77963	AH1N1	P51946	KIRR	Cyclin_N
ACY77963	AH1N1	P51955	TGNL	Pkinase
ACY77963	AH1N1	P51956	TGNL	Pkinase
ACY77963	AH1N1	P51957	TGNL	Pkinase
ACY77963	AH1N1	P51959	KIRR	Cyclin_N
ACY77963	AH1N1	P52292	KRIR;KRKR	Arm;Arm
ACY77963	AH1N1	P52294	KRIR;KRKR	Arm;Arm
ACY77963	AH1N1	P52306	KRIR;KRKR	Arm;Arm
ACY77963	AH1N1	P52564	TGNL	Pkinase
ACY77963	AH1N1	P52630	YFEK	SH2
ACY77963	AH1N1	P52735	YFEK	SH2
ACY77963	AH1N1	P52757	YFEK	SH2
ACY77963	AH1N1	P53041	DAKVLFQ	Metallophos
ACY77963	AH1N1	P53350	TGNL	Pkinase
ACY77963	AH1N1	P53355	TGNL	Pkinase
ACY77963	AH1N1	P53667	EEEV;IESI;KEEL;MERI;NDDV;PESV;RDVL;TEKL;TERV	PDZ;PDZ;PDZ;PDZ;PDZ;PDZ;PDZ;PDZ;PDZ
ACY77963	AH1N1	P53671	EEEV;IESI;KEEL;MERI;NDDV;PESV;RDVL;TEKL;TERV	PDZ;PDZ;PDZ;PDZ;PDZ;PDZ;PDZ;PDZ;PDZ
ACY77963	AH1N1	P53778	TGNL	Pkinase
ACY77963	AH1N1	P53779	TGNL	Pkinase
ACY77963	AH1N1	P54646	TGNL	Pkinase
ACY77963	AH1N1	P54792	EEEV;IESI;KEEL;MERI;NDDV;PESV;RDVL;TEKL;TERV	PDZ;PDZ;PDZ;PDZ;PDZ;PDZ;PDZ;PDZ;PDZ
ACY77963	AH1N1	P55196	EEEV;IESI;KEEL;MERI;NDDV;PESV;RDVL;TEKL;TEKL;TERV;TGNL;TKRL;TRRL	PDZ;PDZ;PDZ;PDZ;PDZ;PDZ;PDZ;PDZ;FHA;PDZ;FHA;FHA;FHA
ACY77963	AH1N1	P57058	TGNL	Pkinase
ACY77963	AH1N1	P57059	TGNL	Pkinase
ACY77963	AH1N1	P57078	TGNL	Pkinase
ACY77963	AH1N1	P57105	EEEV;IESI;KEEL;MERI;NDDV;PESV;RDVL;TEKL;TERV	PDZ;PDZ;PDZ;PDZ;PDZ;PDZ;PDZ;PDZ;PDZ
ACY77963	AH1N1	P60510	DAKVLFQ	Metallophos
ACY77963	AH1N1	P61981	RMQFSSL;RVDTNP	14-3-3;14-3-3
ACY77963	AH1N1	P62136	DAKVLFQ	Metallophos
ACY77963	AH1N1	P62140	DAKVLFQ	Metallophos
ACY77963	AH1N1	P62258	RMQFSSL;RVDTNP	14-3-3;14-3-3
ACY77963	AH1N1	P62714	DAKVLFQ	Metallophos
ACY77963	AH1N1	P62993	YFEK	SH2
ACY77963	AH1N1	P63104	RMQFSSL;RVDTNP	14-3-3;14-3-3
ACY77963	AH1N1	P67775	DAKVLFQ	Metallophos
ACY77963	AH1N1	P68400	TGNL	Pkinase
ACY77963	AH1N1	P78314	YFEK	SH2
ACY77963	AH1N1	P78352	EEEV;IESI;KEEL;MERI;NDDV;PESV;RDVL;TEKL;TERV	PDZ;PDZ;PDZ;PDZ;PDZ;PDZ;PDZ;PDZ;PDZ
ACY77963	AH1N1	P78362	TGNL	Pkinase
ACY77963	AH1N1	P78368	TGNL	Pkinase
ACY77963	AH1N1	P78396	KIRR	Cyclin_N
ACY77963	AH1N1	P80192	TGNL	Pkinase
ACY77963	AH1N1	P83105	EEEV;IESI;KEEL;MERI;NDDV;PESV;RDVL;TEKL;TERV	PDZ;PDZ;PDZ;PDZ;PDZ;PDZ;PDZ;PDZ;PDZ
ACY77963	AH1N1	P83110	EEEV;IESI;KEEL;MERI;NDDV;PESV;RDVL;TEKL;TERV	PDZ;PDZ;PDZ;PDZ;PDZ;PDZ;PDZ;PDZ;PDZ
ACY77963	AH1N1	P85037	TEKL;TGNL;TKRL;TRRL	FHA;FHA;FHA;FHA
ACY77963	AH1N1	P98077	YFEK	SH2
ACY77963	AH1N1	Q00013	EEEV;IESI;KEEL;MERI;NDDV;PESV;RDVL;TEKL;TERV	PDZ;PDZ;PDZ;PDZ;PDZ;PDZ;PDZ;PDZ;PDZ
ACY77963	AH1N1	Q00526	TGNL	Pkinase
ACY77963	AH1N1	Q00532	TGNL	Pkinase
ACY77963	AH1N1	Q00534	TGNL	Pkinase
ACY77963	AH1N1	Q00535	TGNL	Pkinase
ACY77963	AH1N1	Q00536	TGNL	Pkinase
ACY77963	AH1N1	Q00537	TGNL	Pkinase
ACY77963	AH1N1	Q01167	TEKL;TGNL;TKRL;TRRL	FHA;FHA;FHA;FHA
ACY77963	AH1N1	Q02156	TGNL	Pkinase
ACY77963	AH1N1	Q02410	EEEV;IESI;KEEL;MERI;NDDV;PESV;RDVL;TEKL;TERV	PDZ;PDZ;PDZ;PDZ;PDZ;PDZ;PDZ;PDZ;PDZ
ACY77963	AH1N1	Q02750	TGNL	Pkinase
ACY77963	AH1N1	Q04759	TGNL	Pkinase
ACY77963	AH1N1	Q04771	TGNL	Pkinase
ACY77963	AH1N1	Q04917	RMQFSSL;RVDTNP	14-3-3;14-3-3
ACY77963	AH1N1	Q05513	TGNL	Pkinase
ACY77963	AH1N1	Q05655	TGNL	Pkinase
ACY77963	AH1N1	Q05823	TGNL	Pkinase
ACY77963	AH1N1	Q06124	YFEK	SH2
ACY77963	AH1N1	Q06187	YFEK	SH2
ACY77963	AH1N1	Q07002	TGNL	Pkinase
ACY77963	AH1N1	Q07157	EEEV;IESI;KEEL;MERI;NDDV;PESV;RDVL;TEKL;TERV	PDZ;PDZ;PDZ;PDZ;PDZ;PDZ;PDZ;PDZ;PDZ
ACY77963	AH1N1	Q08209	DAKVLFQ	Metallophos
ACY77963	AH1N1	Q08881	YFEK	SH2
ACY77963	AH1N1	Q09013	TGNL	Pkinase
ACY77963	AH1N1	Q09666	EEEV;IESI;KEEL;MERI;NDDV;PESV;RDVL;TEKL;TERV	PDZ;PDZ;PDZ;PDZ;PDZ;PDZ;PDZ;PDZ;PDZ
ACY77963	AH1N1	Q12756	TEKL;TGNL;TKRL;TRRL	FHA;FHA;FHA;FHA
ACY77963	AH1N1	Q12851	TGNL	Pkinase
ACY77963	AH1N1	Q12923	EEEV;IESI;KEEL;MERI;NDDV;PESV;RDVL;TEKL;TERV	PDZ;PDZ;PDZ;PDZ;PDZ;PDZ;PDZ;PDZ;PDZ
ACY77963	AH1N1	Q12933	PTEE	MATH
ACY77963	AH1N1	Q12959	EEEV;IESI;KEEL;MERI;NDDV;PESV;RDVL;TEKL;TERV	PDZ;PDZ;PDZ;PDZ;PDZ;PDZ;PDZ;PDZ;PDZ
ACY77963	AH1N1	Q12972	TEKL;TGNL;TKRL;TRRL	FHA;FHA;FHA;FHA
ACY77963	AH1N1	Q13009	EEEV;IESI;KEEL;MERI;NDDV;PESV;RDVL;TEKL;TERV	PDZ;PDZ;PDZ;PDZ;PDZ;PDZ;PDZ;PDZ;PDZ
ACY77963	AH1N1	Q13043	TGNL	Pkinase
ACY77963	AH1N1	Q13077	PTEE	MATH
ACY77963	AH1N1	Q13094	YFEK	SH2
ACY77963	AH1N1	Q13114	PTEE	MATH
ACY77963	AH1N1	Q13131	TGNL	Pkinase
ACY77963	AH1N1	Q13153	TGNL	Pkinase
[truncated: 11,453 more rows]
